# Supplementary material for: Complete chloroplast genomes and phylogeny in three Euterpe palms (E. edulis, E. oleracea and E. precatoria) from different Brazilian biomes
Source: PLoS One. 2022 Jul 28;17(7):e0266304. doi: 10.1371/journal.pone.0266304 (PMC9333295; doi:10.1371/journal.pone.0266304)
Supplement: S1 Table — Synteny and rearrangement, border comparison and phylogenomics. (XLSX) [file pone.0266304.s008.xlsx]

## Sheet: Planilha1
S1 Table. List of complete chloroplast genomes used in comparative analysis. Synteny and rearrangement, border comparison and phylogenomics.
Species	Subfamily	Family	Order	Synteny and rearrangement analysis	Border comparison (Fig 3)	Phylogenomics (Complete genomes)	GenBank
				(Fig 2)		(Fig 9)
Acoelorraphe wrightii (Griseb. & H.Wendl.) H.Wendl. ex Becc.	Coryphoideae	Arecaceae	Arecales			x	NC_029973.1
Acrocomia aculeata (Jacq.) Lodd. ex Mart.	Arecoideae	Arecaceae	Arecales	x	x	x	NC_037084.1
Archontophoenix alexandrae (F.Muell.) H.Wendl. & Drude	Arecoideae	Arecaceae	Arecales			x	NC_046017.1
Areca vestiaria Giseke	Arecoideae	Arecaceae	Arecales			x	NC_029972.1
Areca catechu L.	Arecoideae	Arecaceae	Arecales			x	NC_050163.1
Arenga caudata (Lour.) H.E.Moore	Coryphoideae	Arecaceae	Arecales			x	NC_029971.1
Arenga pinnata (Wurmb) Merr	Coryphoideae	Arecaceae	Arecales			x	NC_045907.1
Astrocaryum aculeatum G. Mey	Arecoideae	Arecaceae	Arecales	x	x	x	MH537788
Astrocaryum murumuru Mart.	Arecoideae	Arecaceae	Arecales	x	x	x	MH537787
Bismarckia nobilis Hildebr. & H.Wendl.	Coryphoideae	Arecaceae	Arecales			x	NC_020366.1
Borassodendron machadonis (Ridl.) Becc.	Coryphoideae	Arecaceae	Arecales			x	NC_029969.1
Borassus flabellifer L.	Coryphoideae	Arecaceae	Arecales			x	KP901247.1
Brahea aculeata (Brandegee) H.E.Moore	Coryphoideae	Arecaceae	Arecales			x	NC_045079.1
Brahea armata S.Watson	Coryphoideae	Arecaceae	Arecales			x	NC_045080.1
Brahea brandegeei (Purpus) H.E.Moore	Coryphoideae	Arecaceae	Arecales			x	NC_029968.1
Brahea edulis H.Wendl. ex S.Watson	Coryphoideae	Arecaceae	Arecales			x	NC_045081.1
Brahea sarukhanii H.J.Quero	Coryphoideae	Arecaceae	Arecales			x	NC_045082.1
Calamus caryotoides A.Cunn. ex Mart.	Calamoideae	Arecaceae	Arecales			x	NC_020365.1
Caryota mitis Lour.	Coryphoideae	Arecaceae	Arecales	x		x	NC_029948.1
Chamaedorea elegans Mart.	Arecoideae	Arecaceae	Arecales			x	NC_051509.1
Chamaerops humilis L.	Coryphoideae	Arecaceae	Arecales			x	NC_029967.1
Chuniophoenix nana Burret	Coryphoideae	Arecaceae	Arecales			x	NC_029966.1
Cocos nucifera L.	Arecoideae	Arecaceae	Arecales			x	NC_022417.1
Colpothrinax cookii Read	Coryphoideae	Arecaceae	Arecales			x	NC_028026.1
Corypha lecomtei Becc. ex Lecomte	Coryphoideae	Arecaceae	Arecales			x	NC_029965.1
Dasypogon bromeliifolius R. Br.	-	Dasypogonaceae	Arecales			x	NC_020367.1
Elaeis guineensis Jacq.	Arecoideae	Arecaceae	Arecales			x	NC_017602.1
Eremospatha macrocarpa H.Wendl.	Calamoideae	Arecaceae	Arecales			x	NC_029964.1
Eugeissona tristes Griff.	Calamoideae	Arecaceae	Arecales	x	x	x	NC_029963.1
Euterpe edulis Mart.	Arecoideae	Arecaceae	Arecales	x	x	x	MT215137
Euterpe edulis Mart.	Arecoideae	Arecaceae	Arecales	x	x	x	ON533738
Euterpe oleracea Mart.	Arecoideae	Arecaceae	Arecales	x	x	x	MT215138
Euterpe oleracea Mart.	Arecoideae	Arecaceae	Arecales	x	x	x	ON533739
Euterpe precatoria Mart.	Arecoideae	Arecaceae	Arecales	x	x	x	ON533740
Leucothrinax morrisii (H.Wendl.) C.Lewis & Zona	Coryphoideae	Arecaceae	Arecales			x	NC_029961.1
Lodoicea maldivica (J.F.Gmel.) Pers.	Coryphoideae	Arecaceae	Arecales			x	NC_029960.1
Metroxylon warburgii (Heimerl) Becc.	Calamoideae	Arecaceae	Arecales			x	NC_029959.1
Nypa fruticans Wurmb	Nypoideae	Arecaceae	Arecales	x		x	NC_029958.1
Phoenix dactylifera L.	Coryphoideae	Arecaceae	Arecales			x	NC_013991.2
Phoenix canariensis Chabaud	Coryphoideae	Arecaceae	Arecales			x	NC_051507.1
Phytelephas aequatorialis Spruce	Ceroxyloideae	Arecaceae	Arecales	x		x	NC_029957.1
Pigafetta elata (Mart.) H.Wendl.	Calamoideae	Arecaceae	Arecales			x	NC_029956.1
Podococcus barteri G.Mann & H.Wendl.	Arecoideae	Arecaceae	Arecales			x	NC_027276.1
Pritchardia thurstonii (F.Muell.) Drude	Coryphoideae	Arecaceae	Arecales			x	NC_029955.1
Pseudophoenix vinifera (Mart.) Becc.	Ceroxyloideae	Arecaceae	Arecales	x		x	NC_020364.1
Sabal domingensis Becc.	Coryphoideae	Arecaceae	Arecales			x	NC_026444.1
Salacca ramosiana Mogea	Calamoideae	Arecaceae	Arecales			x	NC_029954.1
Serenoa repens (W.Bartram) Small	Coryphoideae	Arecaceae	Arecales			x	NC_029953.1
Syagrus coronata (Mart.) Becc.	Arecoideae	Arecaceae	Arecales	x	x	x	NC_029241.1
Tahina spectabilis J.Dransf. & Rakotoarin.	Coryphoideae	Arecaceae	Arecales			x	NC_029952.1
Trachycarpus fortunei (Hook.) H.Wend	Coryphoideae	Arecaceae	Arecales	x		x	NC_053365.1
Trithrinax brasiliensis Mart.	Coryphoideae	Arecaceae	Arecales			x	NC_029951.1
Veitchia arecina Becc.	Arecoideae	Arecaceae	Arecales	x		x	NC_029950.1
Wallichia densiflora Mart.	Coryphoideae	Arecaceae	Arecales			x	NC_029949.1
Washingtonia robusta H.Wendl.	Coryphoideae	Arecaceae	Arecales			x	NC_029974.1
