# Supplementary material for: Complete chloroplast genomes and phylogeny in three Euterpe palms (E. edulis, E. oleracea and E. precatoria) from different Brazilian biomes
Source: PLoS One. 2022 Jul 28;17(7):e0266304. doi: 10.1371/journal.pone.0266304 (PMC9333295; doi:10.1371/journal.pone.0266304)
Supplement: S2 Table — CDS = Coding sequence; IGS = intergenic spacer; LSC = Large single copy; SSC = Small single copy. (XLSX) [file pone.0266304.s009.xlsx]

## Sheet: Planilha1
S2 Table. Insertions identified in the alignment of Euterpe edulis and E. oleracea chloroplast genomes with sequences from GenBank (de Santana Lopes et al. 2021).
CDS = Coding sequence; IGS = intergenic spacer; LSC = Large single copy; SSC = Small single copy
Species	Insertions	Gene	Location type	Chloroplast genome region
E. edulis x E. edulis (de Santana Lopes et al. 2021)	2014-01-01	rps12/psbA	IGS	LSC
E. edulis x E. edulis (de Santana Lopes et al. 2021)	4529 - 4532	matK/rps16	IGS	LSC
E. edulis x E. edulis (de Santana Lopes et al. 2021)	4813 - 4814	matK/rps16	IGS	LSC
E. edulis x E. edulis (de Santana Lopes et al. 2021)	5624	rps16	intron	LSC
E. edulis x E. edulis (de Santana Lopes et al. 2021)	8586 - 8713	psbI/atpA	IGS	LSC
E. edulis x E. edulis (de Santana Lopes et al. 2021)	8734 - 88 75	psbI/atpA	IGS	LSC
E. edulis x E. edulis (de Santana Lopes et al. 2021)	8884	psbI/atpA	IGS	LSC
E. edulis x E. edulis (de Santana Lopes et al. 2021)	9149 - 9159	psbI/atpA	IGS	LSC
E. edulis x E. edulis (de Santana Lopes et al. 2021)	9383	psbI/atpA	IGS	LSC
E. edulis x E. edulis (de Santana Lopes et al. 2021)	30909 - 30915	petN/psbM	IGS	LSC
E. edulis x E. edulis (de Santana Lopes et al. 2021)	62238 - 62371	accD/psaI	IGS	LSC
E. edulis x E. edulis (de Santana Lopes et al. 2021)	63770 - 63771	ycf4/cemA	IGS	LSC
E. edulis x E. edulis (de Santana Lopes et al. 2021)	66005 - 66082	petA/psbJ	IGS	LSC
E. edulis x E. edulis (de Santana Lopes et al. 2021)	73877	clpP	CDS	LSC
E. edulis x E. edulis (de Santana Lopes et al. 2021)	85878	rpl16	CDS	LSC
E. edulis x E. edulis (de Santana Lopes et al. 2021)	116689 - 116692	ndhF/rpl32	IGS	SSC
E. edulis x E. edulis (de Santana Lopes et al. 2021)	121393 - 121700	psaC/ndhE	IGS	SSC
E. edulis x E. edulis (de Santana Lopes et al. 2021)	159238	rps19/psbA	IGS	SSC
E. oleracea x E. oleracea (de Santana Lopes et al. 2021)	4790 - 4814	matK/rps16	IGS	LSC
E. oleracea x E. oleracea (de Santana Lopes et al. 2021)	10936 - 10952	psbI/atpA	IGS	LSC
E. oleracea x E. oleracea (de Santana Lopes et al. 2021)	33242	psbM/psbD	IGS	LSC
E. oleracea x E. oleracea (de Santana Lopes et al. 2021)	37851 - 37862	psbZ/rps14	IGS	LSC
E. oleracea x E. oleracea (de Santana Lopes et al. 2021)	62323 - 62468	accD/psaI	IGS	LSC
E. oleracea x E. oleracea (de Santana Lopes et al. 2021)	121472 - 121700	psaC/ndhE	IGS	SSC
E. oleracea x E. oleracea (de Santana Lopes et al. 2021)	121710 - 121782	psaC/ndhE	IGS	SSC
