# Supplementary material for: Complete chloroplast genomes and phylogeny in three Euterpe palms (E. edulis, E. oleracea and E. precatoria) from different Brazilian biomes
Source: PLoS One. 2022 Jul 28;17(7):e0266304. doi: 10.1371/journal.pone.0266304 (PMC9333295; doi:10.1371/journal.pone.0266304)
Supplement: S3 Table — CDS = Coding sequence; IGS = intergenic spacer; LSC = Large single copy; SSC = Small single copy; IRs = Inverted Repeats. (XLSX) [file pone.0266304.s010.xlsx]

## Sheet: Planilha1
S3 Table. Simple sequence repeats (SSR) identified in the complete chloroplast genomes of three Euterpe species.
CDS = Coding sequence; IGS = intergenic spacer; LSC = Large single copy; SSC = Small single copy; IRs = Inverted Repeats.
Species	SSR nr.	SSR type	SSR	Size (bp)	Start	End	Gene	Location type	Chloroplast genome region
E. edulis	1	mono	(A)12	12	2651	2662	matK	CDS	LSC
E. edulis	2	mono	(A)11	11	3624	3634	matK/trnK-UUU	IGS	LSC
E. edulis	3	mono	(T)10	10	3826	3835	matK/trnK-UUU	IGS	LSC
E. edulis	4	mono	(A)10	10	3847	3856	matK/trnK-UUU	IGS	LSC
E. edulis	5	di	(AAT)4	12	3941	3952	matK/trnK-UUU	intron	LSC
E. edulis	6	mono	(T)11	11	5624	5634	rps16	intron	LSC
E. edulis	7	tetra	(TCTA)4	16	6073	6088	rps16/trnQ-UUG	IGS	LSC
E. edulis	8	mono	(T)10	10	6877	6886	rps16/trnQ-UUG	IGS	LSC
E. edulis	9	tetra	(AATA)3	12	7217	7228	trnQ-UUG/psbK	IGS	LSC
E. edulis	10	mono	(A)12	12	7390	7401	trnQ-UUG/psbK	IGS	LSC
E. edulis	11	mono	(A)10	10	7438	7447	trnQ-UUG/psbK	IGS	LSC
E. edulis	12	mono	(A)10	10	8061	8070	psbK/psbI	IGS	LSC
E. edulis	13	mono	(T)10	10	8530	8539	trnS-GCU/trnG-UCC	IGS	LSC
E. edulis	14	di	(AT)5	10	8585	8594	trnS-GCU/trnG-UCC	IGS	LSC
E. edulis	15	mono	(A)14	14	8658	8671	trnS-GCU/trnG-UCC	IGS	LSC
E. edulis	16	di	(AT)6	12	8890	8901	trnS-GCU/trnG-UCC	IGS	LSC
E. edulis	17	c	(<AT>AAG)(ATAAG)2	15	8902	8916	trnS-GCU/trnG-UCC	IGS	LSC
E. edulis	18	mono	(T)12	12	9231	9242	trnS-GCU/trnG-UCC	IGS	LSC
E. edulis	19	di	(AT)10	20	9301	9320	trnS-GCU/trnG-UCC	IGS	LSC
E. edulis	20	mono	(A)14	14	9382	9401	trnS-GCU/trnG-UCC	IGS	LSC
E. edulis	21	penta	(TATAA)3	15	9431	9445	trnS-GCU/trnG-UCC	IGS	LSC
E. edulis	22	mono	(A)11	11	9549	9559	trnS-GCU/trnG-UCC	IGS	LSC
E. edulis	23	mono	(T)10	10	13099	13108	atpF	intron	LSC
E. edulis	24	penta	(AGTAT)5	25	14397	14421	atpF/atpH	IGS	LSC
E. edulis	25	mono	(A)11	11	14712	14722	atpH/atpI	IGS	LSC
E. edulis	26	di	(AT)7	14	15149	15162	atpH/atpI	IGS	LSC
E. edulis	27	di	(AT)7	14	15176	15189	atpH/atpI	IGS	LSC
E. edulis	28	mono	(T)13	13	15367	15379	atpH/atpI	IGS	LSC
E. edulis	29	mono	(T)11	11	17263	17273	rps2/rpoC2	IGS	LSC
E. edulis	30	mono	(T)10	10	19371	19380	rpoC2	CDS	LSC
E. edulis	31	mono	(T)11	11	19477	19487	rpoC2	CDS	LSC
E. edulis	32	di	(AT)5	10	20841	20850	rpoC2	CDS	LSC
E. edulis	33	mono	(A)10	10	23484	23493	rpoC1	intron	LSC
E. edulis	34	mono	(T)11	11	23603	23613	rpoC1	intron	LSC
E. edulis	35	mono	(T)10	10	23918	23927	rpoC1	intron	LSC
E. edulis	36	mono	(A)10	10	28933	28942	rpoB/trnC-GCA	IGS	LSC
E. edulis	37	mono	(T)10	10	29210	29219	trnC-GCA/petN	IGS	LSC
E. edulis	38	mono	(A)11	11	29726	29736	trnC-GCA/petN	IGS	LSC
E. edulis	39	mono	(A)14	14	30362	30375	petN/psbM	IGS	LSC
E. edulis	40	hexa	(TTTTAT)3	18	30395	30412	petN/psbM	IGS	LSC
E. edulis	41	di	(TA)7	14	30490	30503	petN/psbM	IGS	LSC
E. edulis	42	tetra	(AAAT)3	12	30548	30559	petN/psbM	IGS	LSC
E. edulis	43	mono	(A)10	10	30693	30702	petN/psbM	IGS	LSC
E. edulis	44	mono	(T)10	10	33911	33920	trnT-GGU/psbD	IGS	LSC
E. edulis	45	mono	(A)10	10	34078	34087	trnT-GGU/psbD	IGS	LSC
E. edulis	46	mono	(G)10	10	35807	35816	psbC	CDS	LSC
E. edulis	47	mono	(A)10	10	38061	38070	trnfM-CAU/rps14	IGS	LSC
E. edulis	48	mono	(T)11	11	38412	38422	rps14	CDS	LSC
E. edulis	49	penta	(TATTT)3	15	43253	43267	psaA/ycf3	IGS	LSC
E. edulis	50	mono	(T)10	10	47374	47383	rps4/trnT-UGU	IGS	LSC
E. edulis	51	di	(TA)6	12	47910	47921	trnT-UGU/trnL-UAA	IGS	LSC
E. edulis	52	di	(TA)7	14	48234	48247	trnT-UGU/trnL-UAA	IGS	LSC
E. edulis	53	tetra	(ATTT)3	12	48310	48321	trnT-UGU/trnL-UAA	IGS	LSC
E. edulis	54	mono	(A)10	10	48466	48475	trnT-UGU/trnL-UAA	IGS	LSC
E. edulis	55	di	(AT)6	12	48542	48553	trnT-UGU/trnL-UAA	IGS	LSC
E. edulis	56	di	(AT)7	14	49133	49146	trnL-UAA	intron	LSC
E. edulis	57	di	(AT)7	14	50072	50085	trnF-GAA/ndhJ	IGS	LSC
E. edulis	58	mono	(A)10	10	50087	50096	trnF-GAA/ndhJ	IGS	LSC
E. edulis	59	di	(AT)5	10	50871	50880	ndhJ	CDS	LSC
E. edulis	60	di	(AT)6	12	52765	52776	ndhC/trnV-UAC	IGS	LSC
E. edulis	61	mono	(A)10	10	52863	52872	ndhC/trnV-UAC	IGS	LSC
E. edulis	62	mono	(T)12	12	52949	52960	ndhC/trnV-UAC	IGS	LSC
E. edulis	63	mono	(A)11	11	53251	53261	ndhC/trnV-UAC	IGS	LSC
E. edulis	64	mono	(T)11	11	55061	55071	trnM-CAU/atpE	IGS	LSC
E. edulis	65	mono	(C)10	10	59907	59916	rbcL /accD	IGS	LSC
E. edulis	66	mono	(A)10	10	60747	60756	accD	CDS	LSC
E. edulis	67	mono	(A)10	10	61839	61848	accD/psaI	IGS	LSC
E. edulis	68	tri	(TAT)4	12	62349	62360	accD/psaI	IGS	LSC
E. edulis	69	mono	(A)13	13	63765	63777	ycf4 /cemA	IGS	LSC
E. edulis	70	di	(TC)5	10	63834	63843	cemA	CDS	LSC
E. edulis	71	tetra	(AATG)3	12	64444	64455	cemA	CDS	LSC
E. edulis	72	penta	(TTTCA)3	15	67886	67900	psbE/petL	IGS	LSC
E. edulis	73	mono	(A)10	10	69841	69850	trnP-UGG/psaJ	IGS	LSC
E. edulis	74	mono	(T)12	12	70129	70140	psaJ/rpl33	IGS	LSC
E. edulis	75	di	(AT)6	12	70976	70987	rpl33/rps18	IGS	LSC
E. edulis	76	mono	(T)12	12	72283	72294	rpl20/rps12	IGS	LSC
E. edulis	77	mono	(T)12	12	73606	73617	clpP1	intron	LSC
E. edulis	78	mono	(T)11	11	73872	73882	clpP1	intron	LSC
E. edulis	79	tetra	(ATAA)3	12	74071	74082	clpP1	CDS	LSC
E. edulis	80	mono	(A)11	11	74407	74417	clpP1	intron	LSC
E. edulis	81	mono	(A)10	10	81053	81062	petD/rpoA	IGS	LSC
E. edulis	82	mono	(T)11	11	82938	82948	rpl36/infA	IGS	LSC
E. edulis	83	mono	(T)13	13	83813	83825	rps8/rpl14	IGS	LSC
E. edulis	84	tetra	(AATA)4	16	85199	85214	rpl14/rpl16	IGS	LSC
E. edulis	85	mono	(T)10	10	85499	85508	rpl14/rpl16	IGS	LSC
E. edulis	86	tetra	(TTTA)3	12	85522	85533	rpl14/rpl16	IGS	LSC
E. edulis	87	mono	(T)13	13	85872	85884	rpl14/rpl16	IGS	LSC
E. edulis	88	mono	(T)11	11	87635	87645	rps19/trnH-GUG	IGS	IRB
E. edulis	89	mono	(A)11	11	116659	116669	ndhF/rpl32	IGS	SSC
E. edulis	90	di	(TA)9	18	116683	116700	ndhF/rpl32	IGS	SSC
E. edulis	91	di	(AT)7	14	116710	116723	ndhF/rpl32	IGS	SSC
E. edulis	92	mono	(A)12	12	116774	116785	ndhF/rpl32	IGS	SSC
E. edulis	93	tetra	(AATA)3	12	119399	119410	ndhD	CDS	SSC
E. edulis	94	di	(AT)11	22	121388	121409	psaC/ndhE	IGS	SSC
E. edulis	95	tri	(ATA)6	18	121424	121441	psaC/ndhE	IGS	SSC
E. edulis	96	mono	(A)13	13	121459	121471	psaC/ndhE	IGS	SSC
E. edulis	97	tri	(AAT)4	12	121495	121506	psaC/ndhE	IGS	SSC
E. edulis	98	mono	(T)12	12	121680	121691	psaC/ndhE	IGS	SSC
E. edulis	99	di	(AT)6	12	121696	121707	psaC/ndhE	IGS	SSC
E. edulis	100	tetra	(TTTA)3	12	122236	122247	ndhE/ndhG	IGS	SSC
E. edulis	101	di	(AT)8	16	124601	124616	ndhA	intron	SSC
E. edulis	102	mono	(A)11	11	124797	124807	ndhA	intron	SSC
E. edulis	103	mono	(A)13	13	125276	125288	ndhA	intron	SSC
E. edulis	104	di	(TC)5	10	126689	126698	ndhH	CDS	SSC
E. edulis	105	mono	(A)10	10	127187	127196	ndhH/rps15	IGS	SSC
E. edulis	106	mono	(T)11	11	128709	128719	ycf1	CDS	SSC
E. edulis	107	mono	(T)11	11	128832	128842	ycf1	CDS	SSC
E. edulis	108	mono	(T)11	11	130514	130524	ycf1	CDS	SSC
E. edulis	109	mono	(T)10	10	130693	130702	ycf1	CDS	SSC
E. edulis	110	mono	(A)10	10	131191	131200	ycf1	CDS	SSC
E. edulis	111	mono	(A)11	11	158825	158835	trnH-GUG/rps19	IGS	IRA
E. oleracea	1	mono	(A)12	12	2651	2662	matK	CDS	LSC
E. oleracea	2	mono	(A)12	12	3624	3635	matK/trnK-UUU	IGS	LSC
E. oleracea	3	mono	(T)10	10	3827	3836	matK/trnK-UUU	IGS	LSC
E. oleracea	4	mono	(A)10	10	3850	3859	matK/trnK-UUU	IGS	LSC
E. oleracea	5	tri	(AAT)4	12	3935	3946	matK/trnK-UUU	IGS	LSC
E. oleracea	6	mono	(C)12	12	4818	4829	trnK-UUU/rps16	IGS	LSC
E. oleracea	7	mono	(T)10	10	4830	4839	rps16/trnQ-UUG	IGS	LSC
E. oleracea	8	mono	(T)12	12	5643	5654	rps16	intron	LSC
E. oleracea	9	tetra	(TCTA)3	12	6093	6104	rps16/trnQ-UUG	IGS	LSC
E. oleracea	10	tetra	(AATA)3	12	7233	7244	trnQ-UUG/psbK	IGS	LSC
E. oleracea	11	mono	(A)12	12	7406	7417	trnQ-UUG/psbK	IGS	LSC
E. oleracea	12	mono	(A)10	10	7453	7462	trnQ-UUG/psbK	IGS	LSC
E. oleracea	13	mono	(T)10	10	8547	8556	trnS-GCU/trnG-UCC	IGS	LSC
E. oleracea	14	mono	(AT)5	10	8602	8611	trnS-GCU/trnG-UCC	IGS	LSC
E. oleracea	15	mono	(A)12	12	8675	8686	trnS-GCU/trnG-UCC	IGS	LSC
E. oleracea	16	di	(AT)8	16	8881	8896	trnS-GCU/trnG-UCC	IGS	LSC
E. oleracea	17	mono	(T)10	10	9236	9245	trnS-GCU/trnG-UCC	IGS	LSC
E. oleracea	18	di	(AT)8	16	9304	9321	trnS-GCU/trnG-UCC	IGS	LSC
E. oleracea	19	mono	(A)10	10	9381	9390	trnS-GCU/trnG-UCC	IGS	LSC
E. oleracea	20	penta	(TATAA)3	15	9426	9440	trnS-GCU/trnG-UCC	IGS	LSC
E. oleracea	21	mono	(T)10	10	13109	13118	atpF	intron	LSC
E. oleracea	22	mono	(T)10	10	14025	14034	atpF/atpH	IGS	LSC
E. oleracea	23	penta	(AGTAT)4	20	14413	14432	atpH	CDS	LSC
E. oleracea	24	mono	(A)11	11	14723	14733	atpH/atpI	IGS	LSC
E. oleracea	25	mono	(T)12	12	14788	14799	atpH/atpI	IGS	LSC
E. oleracea	26	di	(AT)5	10	15170	15179	atpH/atpI	IGS	LSC
E. oleracea	27	di	(AT)7	14	15193	15206	atpH/atpI	IGS	LSC
E. oleracea	28	mono	(T)10	10	17279	17288	rps2/rpoC2	IGS	LSC
E. oleracea	29	mono	(T)10	10	19386	19395	rpoC2	CDS	LSC
E. oleracea	30	mono	(T)11	11	19492	19502	rpoC2	CDS	LSC
E. oleracea	31	di	(AT)5	10	20856	20865	rpoC2	CDS	LSC
E. oleracea	32	mono	(T)13	13	23617	23629	rpoC1	intron	LSC
E. oleracea	33	mono	(T)11	11	23934	23944	rpoC1	intron	LSC
E. oleracea	34	mono	(T)10	10	29226	29235	trnC-GCA/petN	IGS	LSC
E. oleracea	35	mono	(A)11	11	29742	29752	trnC-GCA/petN	IGS	LSC
E. oleracea	36	mono	(A)14	14	30378	30391	petN/psbM	IGS	LSC
E. oleracea	37	mono	(T)10	10	30417	30426	petN/psbM	IGS	LSC
E. oleracea	38	di	(TA)7	14	30505	30518	petN/psbM	IGS	LSC
E. oleracea	39	tetra	(AAAT)3	12	30538	30549	petN/psbM	IGS	LSC
E. oleracea	40	mono	(A)10	10	30683	30692	petN/psbM	IGS	LSC
E. oleracea	41	mono	(T)10	10	33200	33209	trnT-GGU/psbD	IGS	LSC
E. oleracea	42	mono	(T)13	13	33903	33915	trnT-GGU/psbD	IGS	LSC
E. oleracea	43	mono	(G)10	10	35801	35810	psbC	CDS	LSC
E. oleracea	44	mono	(T)11	11	38417	38427	rps14	CDS	LSC
E. oleracea	45	penta	(TATTT)3	15	43258	43272	psaA/ycf3	IGS	LSC
E. oleracea	46	mono	(A)10	10	44293	44302	psaA/ycf3	IGS	LSC
E. oleracea	47	mono	(T)11	11	44606	44616	psaA/ycf3	IGS	LSC
E. oleracea	48	mono	(T)13	13	47394	47406	rps4/trnT-UGU	IGS	LSC
E. oleracea	49	di	(TA)6	12	47933	47944	trnT-UGU/trnL-UAA	IGS	LSC
E. oleracea	50	di	(TA)8	16	48257	48272	trnT-UGU/trnL-UAA	IGS	LSC
E. oleracea	51	tetra	(ATTT)3	12	48335	48346	trnT-UGU/trnL-UAA	IGS	LSC
E. oleracea	52	di	(AT)6	12	48566	48577	trnT-UGU/trnL-UAA	IGS	LSC
E. oleracea	53	di	(AT)7	14	49157	49170	trnL-UAA	Intron	LSC
E. oleracea	54	di	(AT)7	14	50096	50109	trnF-GAA/ndhJ	IGS	LSC
E. oleracea	55	di	(AT)6	12	52787	52798	ndhC/trnV-UAC	IGS	LSC
E. oleracea	56	mono	(A)10	10	52885	52894	ndhC/trnV-UAC	IGS	LSC
E. oleracea	57	mono	(T)16	16	52969	52984	ndhC/trnV-UAC	IGS	LSC
E. oleracea	58	penta	(TACAT)3	15	53035	53049	ndhC/trnV-UAC	IGS	LSC
E. oleracea	59	mono	(T)13	13	55085	55097	trnM-CAU/atpE	IGS	LSC
E. oleracea	60	mono	(A)10	10	59951	59960	rbcL /accD	IGS	LSC
E. oleracea	61	mono	(A)10	10	60782	60791	accD	CDS	LSC
E. oleracea	62	mono	(A)10	10	61874	61883	accD/psaI	IGS	LSC
E. oleracea	63	tri	(TAT)4	12	62384	62395	accD/psaI	IGS	LSC
E. oleracea	64	mono	(A)12	12	63808	63819	cemA	CDS	LSC
E. oleracea	65	di	(TC)5	10	63876	63885	cemA	CDS	LSC
E. oleracea	66	tetra	(AATG)3	12	64486	64497	cemA	CDS	LSC
E. oleracea	67	penta	(TTTCA)3	15	67928	67942	psbE/petL	IGS	LSC
E. oleracea	68	mono	(A)11	11	69885	69895	trnP-UGG/psaJ	IGS	LSC
E. oleracea	69	mono	(T)10	10	70174	70183	psaJ/rpl33	IGS	LSC
E. oleracea	70	di	(AT)6	12	71019	71030	rpl33/rps18	IGS	LSC
E. oleracea	71	mono	(T)11	11	71584	71594	rps18/rpl20	IGS	LSC
E. oleracea	72	mono	(T)12	12	72328	72339	rpl20/rps12	IGS	LSC
E. oleracea	73	mono	(T)11	11	73651	73661	clpP1	intron	LSC
E. oleracea	74	mono	(T)12	12	73916	73927	clpP1	intron	LSC
E. oleracea	75	tetra	(ATAA)3	12	74116	74127	clpP1	CDS	LSC
E. oleracea	76	mono	(A)10	10	74452	74461	clpP1	intron	LSC
E. oleracea	77	mono	(T)12	12	81077	81088	petD/rpoA	IGS	LSC
E. oleracea	78	mono	(T)12	12	82976	82987	rpl36/infA	IGS	LSC
E. oleracea	79	mono	(T)10	10	83852	83861	rps8/rpl14	IGS	LSC
E. oleracea	80	tetra	(AATA)4	16	85235	85250	rpl14/rpl16	IGS	LSC
E. oleracea	81	tetra	(TTTA)3	12	85557	85568	rpl14/rpl16	IGS	LSC
E. oleracea	82	mono	(T)15	15	85906	85920	rpl14/rpl16	IGS	LSC
E. oleracea	83	mono	(T)11	11	87671	87681	rps19/trnH-GUG	IGS	IRB
E. oleracea	84	mono	(T)11	11	116593	116603	ndhF/rpl32	IGS	SSC
E. oleracea	85	mono	(A)11	11	116671	116681	ndhF/rpl32	IGS	SSC
E. oleracea	86	di	(AT)6	12	116699	116710	ndhF/rpl32	IGS	SSC
E. oleracea	87	di	(AT)7	14	116731	116744	ndhF/rpl32	IGS	SSC
E. oleracea	88	mono	(A)15	15	116789	116803	ndhF/rpl32	IGS	SSC
E. oleracea	89	mono	(T)10	10	117515	117524	rpl32/trnL-UAG	IGS	SSC
E. oleracea	90	mono	(A)11	11	117592	117602	rpl32/trnL-UAG	IGS	SSC
E. oleracea	91	tetra	(AATA)3	12	119420	119431	ndhD	CDS	SSC
E. oleracea	92	di	(AT)10	20	121409	121428	psaC/ndhE	IGS	SSC
E. oleracea	93	tri	(ATA)6	18	121443	121460	psaC/ndhE	IGS	SSC
E. oleracea	94	mono	(A)10	10	121490	121499	psaC/ndhE	IGS	SSC
E. oleracea	95	di	(AT)8	16	121706	121721	psaC/ndhE	IGS	SSC
E. oleracea	96	tetra	(TTTA)3	12	122259	122270	ndhE/ndhG	IGS	SSC
E. oleracea	97	di	(AT)8	16	124666	124681	ndhA	intron	SSC
E. oleracea	98	tetra	(ATTC)3	12	124785	124796	ndhA	intron	SSC
E. oleracea	99	di	(TC)5	10	126741	126750	ndhH	CDS	SSC
E. oleracea	100	mono	(T)11	11	128761	128771	ycf1	CDS	SSC
E. oleracea	101	mono	(T)11	11	128884	128894	ycf1	CDS	SSC
E. oleracea	102	mono	(T)11	11	130566	130576	ycf1	CDS	SSC
E. oleracea	103	mono	(T)10	10	130745	130754	ycf1	CDS	SSC
E. oleracea	104	mono	(A)10	10	131243	131252	ycf1	CDS	SSC
E. oleracea	105	mono	(A)11	11	158853	158863	trnH-GUG/rps19	IGS	IRA
E. precatoria	1	mono	(A)12	12	2651	2662	matK	CDS	LSC
E. precatoria	2	mono	(A)12	12	3624	3635	matK/trnK-UUU	IGS	LSC
E. precatoria	3	mono	(T)11	11	3827	3837	matK/trnK-UUU	IGS	LSC
E. precatoria	4	mono	(A)12	12	3851	3862	matK/trnK-UUU	IGS	LSC
E. precatoria	5	tri	(AAT)4	12	3938	3949	matK/trnK-UUU	IGS	LSC
E. precatoria	6	mono	(T)12	12	5614	5625	rps16	intron	LSC
E. precatoria	7	tetra	(TCTA)4	16	6064	6079	rps16/trnQ-UUG	IGS	LSC
E. precatoria	8	tetra	(AATA)3	12	7208	7219	trnQ-UUG/psbK	IGS	LSC
E. precatoria	9	mono	(A)14	14	7381	7394	trnQ-UUG/psbK	IGS	LSC
E. precatoria	10	mono	(A)10	10	7430	7439	trnQ-UUG/psbK	IGS	LSC
E. precatoria	11	mono	(T)10	10	8524	8533	trnS-GCU/trnG-UCC	IGS	LSC
E. precatoria	12	di	(AT)5	10	8579	8588	trnS-GCU/trnG-UCC	IGS	LSC
E. precatoria	13	mono	(A)12	12	8652	8663	trnS-GCU/trnG-UCC	IGS	LSC
E. precatoria	14	di	(AT)8	16	8871	8886	trnS-GCU/trnG-UCC	IGS	LSC
E. precatoria	15	mono	(T)11	11	9255	9265	trnS-GCU/trnG-UCC	IGS	LSC
E. precatoria	16	di	(AT)9	18	9325	9342	trnS-GCU/trnG-UCC	IGS	LSC
E. precatoria	17	mono	(A)11	11	9403	9413	trnS-GCU/trnG-UCC	IGS	LSC
E. precatoria	18	penta	(TATAA)3	15	9449	9463	trnS-GCU/trnG-UCC	IGS	LSC
E. precatoria	19	mono	(A)10	10	9567	9576	trnS-GCU/trnG-UCC	IGS	LSC
E. precatoria	20	mono	(T)10	10	13133	13142	atpF	intron	LSC
E. precatoria	21	mono	(T)10	10	14044	14053	atpF/atpH	IGS	LSC
E. precatoria	22	penta	(AGTAT)4	20	14432	14451	atpF/atpH	IGS	LSC
E. precatoria	23	mono	(A)11	11	14742	14752	atpH/atpI	IGS	LSC
E. precatoria	24	mono	(T)13	13	14807	14819	atpH/atpI	IGS	LSC
E. precatoria	25	di	(AT)7	14	15190	15203	atpH/atpI	IGS	LSC
E. precatoria	26	di	(AT)9	18	15217	15234	atpH/atpI	IGS	LSC
E. precatoria	27	mono	(T)10	10	17307	17316	rps2/rpoC2	IGS	LSC
E. precatoria	28	mono	(T)10	10	19414	19423	rpoC2	CDS	LSC
E. precatoria	29	mono	(T)11	11	19520	19530	rpoC2	CDS	LSC
E. precatoria	30	di	(AT)5	10	20884	20893	rpoC2	CDS	LSC
E. precatoria	31	mono	(T)13	13	23645	23657	rpoC1	intron	LSC
E. precatoria	32	mono	(T)11	11	23962	23972	rpoC1	intron	LSC
E. precatoria	33	mono	(A)10	10	29768	29777	trnC-GCA/petN	IGS	LSC
E. precatoria	34	mono	(A)14	14	30403	30416	petN/psbM	IGS	LSC
E. precatoria	35	mono	(T)12	12	30442	30453	petN/psbM	IGS	LSC
E. precatoria	36	di	(TA)7	14	30533	30546	petN/psbM	IGS	LSC
E. precatoria	37	di	(TA)7	14	30563	30576	petN/psbM	IGS	LSC
E. precatoria	38	mono	(A)10	10	30710	30719	petN/psbM	IGS	LSC
E. precatoria	39	mono	(T)10	10	33929	33938	trnT-GGU/psbD	IGS	LSC
E. precatoria	40	mono	(A)10	10	34096	34105	trnT-GGU/psbD	IGS	LSC
E. precatoria	41	mono	(G)10	10	35825	35834	psbC	CDS	LSC
E. precatoria	42	mono	(T)11	11	38435	38445	rps14	CDS	LSC
E. precatoria	43	penta	(TATTT)3	15	43276	43290	psaA/ycf3	IGS	LSC
E. precatoria	44	mono	(A)10	10	44311	44320	ycf3	intron	LSC
E. precatoria	45	mono	(T)10	10	44624	44633	ycf3	intron	LSC
E. precatoria	46	mono	(T)11	11	47411	47421	rps4/trnT-UGU	IGS	LSC
E. precatoria	47	di	(TA)6	12	47948	47959	trnT-UGU/trnL-UAA	IGS	LSC
E. precatoria	48	di	(TA)8	16	48272	48287	trnT-UGU/trnL-UAA	IGS	LSC
E. precatoria	49	tetra	(ATTT)3	12	48350	48361	trnT-UGU/trnL-UAA	IGS	LSC
E. precatoria	50	di	(AT)6	12	48581	48592	trnT-UGU/trnL-UAA	IGS	LSC
E. precatoria	51	di	(AT)8	16	49172	49187	trnL-UAA	intron	LSC
E. precatoria	52	di	(AT)7	14	50113	50126	trnF-GAA/ndhJ	IGS	LSC
E. precatoria	53	di	(AT)6	12	52804	52815	ndhC/trnV-UAC	IGS	LSC
E. precatoria	54	mono	(A)10	10	52902	52911	ndhC/trnV-UAC	IGS	LSC
E. precatoria	55	mono	(T)14	14	52988	53001	ndhC/trnV-UAC	IGS	LSC
E. precatoria	56	penta	(TACAT)3	15	53050	53064	ndhC/trnV-UAC	IGS	LSC
E. precatoria	57	mono	(A)10	10	53297	53306	ndhC/trnV-UAC	IGS	LSC
E. precatoria	58	mono	(T)13	13	55101	55113	trnM-CAU/atpE	IGS	LSC
E. precatoria	59	mono	(A)10	10	59966	59975	rbcL /accD	IGS	LSC
E. precatoria	60	mono	(A)10	10	60797	60806	accD	CDS	LSC
E. precatoria	61	mono	(A)10	10	61890	61899	accD/psaI	IGS	LSC
E. precatoria	62	tri	(TAT)4	12	62400	62411	accD/psaI	IGS	LSC
E. precatoria	63	mono	(A)11	11	63824	63834	cemA	CDS	LSC
E. precatoria	64	di	(TC)5	10	63891	63900	cemA	CDS	LSC
E. precatoria	65	tetra	(AATG)3	12	64501	64512	cemA	CDS	LSC
E. precatoria	66	penta	(TTTCA)3	15	67943	67957	psbE/petL	IGS	LSC
E. precatoria	67	mono	(A)11	11	69900	69910	trnP-UGG/psaJ	IGS	LSC
E. precatoria	68	mono	(T)10	10	70189	70198	psaJ/rpl33	IGS	LSC
E. precatoria	69	di	(AT)6	12	71034	71045	rpl33/rps18	IGS	LSC
E. precatoria	70	mono	(T)11	11	71599	71609	rps18/rpl20	IGS	LSC
E. precatoria	71	mono	(T)10	10	72343	72352	rpl20/rps12	IGS	LSC
E. precatoria	72	mono	(T)10	10	73002	73011	rps12/clpP1	IGS	LSC
E. precatoria	73	mono	(T)13	13	73666	73678	clpP1	intron	LSC
E. precatoria	74	mono	(T)11	11	73933	73943	clpP1	intron	LSC
E. precatoria	75	tetra	(ATAA)3	12	74132	74143	clpP1	CDS	LSC
E. precatoria	76	mono	(A)10	10	74468	74477	clpP1	intron	LSC
E. precatoria	77	mono	(T)10	10	81093	81102	petD/rpoA	IGS	LSC
E. precatoria	78	mono	(T)12	12	82990	83001	rpl36/infA	IGS	LSC
E. precatoria	79	mono	(T)10	10	83866	83875	rps8/rpl14	IGS	LSC
E. precatoria	80	tetra	(AATA)4	16	85249	85264	rpl14/rpl16	IGS	LSC
E. precatoria	81	mono	(T)10	10	85542	85551	rpl14/rpl16	IGS	LSC
E. precatoria	82	tetra	(TTTA)3	12	85565	85576	rpl14/rpl16	IGS	LSC
E. precatoria	83	mono	(T)16	16	85914	85929	rpl14/rpl16	IGS	LSC
E. precatoria	84	mono	(T)12	12	87680	87691	rps19/trnH-GUG	IGS	IRB
E. precatoria	85	mono	(A)13	13	116681	116693	ndhF/rpl32	IGS	SSC
E. precatoria	86	di	(TA)7	14	116708	116721	ndhF/rpl32	IGS	SSC
E. precatoria	87	di	(AT)9	18	116740	116757	ndhF/rpl32	IGS	SSC
E. precatoria	88	di	(TA)7	14	116765	116778	ndhF/rpl32	IGS	SSC
E. precatoria	89	mono	(A)16	16	116829	116844	ndhF/rpl32	IGS	SSC
E. precatoria	90	mono	(T)10	10	117556	117565	rpl32/trnL-UAG	IGS	SSC
E. precatoria	91	mono	(A)11	11	117633	117643	rpl32/trnL-UAG	IGS	SSC
E. precatoria	92	tetra	(AATA)3	12	119461	119472	ndhD	CDS	SSC
E. precatoria	93	di	(AT)12	24	121450	121473	psaC/ndhE	IGS	SSC
E. precatoria	94	tri	(ATA)6	18	121492	121509	psaC/ndhE	IGS	SSC
E. precatoria	95	mono	(A)10	10	121540	121549	psaC/ndhE	IGS	SSC
E. precatoria	96	di	(AT)13	26	121746	121771	psaC/ndhE	IGS	SSC
E. precatoria	97	penta	(TTTAT)2	20	122300	122319	ndhE/ndhG	IGS	SSC
E. precatoria	98	di	(AT)9	18	124673	124690	ndhA	intron	SSC
E. precatoria	99	tetra	(ATTC)3	12	124794	124805	ndhA	intron	SSC
E. precatoria	100	di	(TC)5	10	126749	126758	ndhH	CDS	SSC
E. precatoria	101	hexa	(AAAAAT)3	18	127607	127624	rps15/ycf1	IGS	SSC
E. precatoria	102	mono	(T)11	11	128775	128785	ycf1	CDS	SSC
E. precatoria	103	mono	(T)11	11	128898	128908	ycf1	CDS	SSC
E. precatoria	104	mono	(T)11	11	130580	130590	ycf1	CDS	SSC
E. precatoria	105	mono	(T)10	10	130759	130768	ycf1	CDS	SSC
E. precatoria	106	mono	(A)10	10	131257	131266	ycf1	CDS	SSC
E. precatoria	107	mono	(A)12	12	158867	158878	trnH-GUG/rps19	IGS	IRA
