# Supplementary material for: Complete chloroplast genomes and phylogeny in three Euterpe palms (E. edulis, E. oleracea and E. precatoria) from different Brazilian biomes
Source: PLoS One. 2022 Jul 28;17(7):e0266304. doi: 10.1371/journal.pone.0266304 (PMC9333295; doi:10.1371/journal.pone.0266304)
Supplement: S4 Table — (XLSX) [file pone.0266304.s011.xlsx]

## Sheet: Planilha1
S4 Table. Simple sequence repeats (SSR) among the chloroplast genomes of Euterpe edulis, E. oleracea and E. precatoria according to their location
E. edulis/ E. oleracea/ E. precatoria		E. edulis/ E. oleracea		E. edulis / E. precatoria		E. oleracea/ E. precatoria
SSR	Gene	SSR	Gene	SSR	Gene	SSR	Gene
(A)12	matK	(A)12	matK	(A)12	matK	(A)12	matK
(AAT)4	matK/trnK-UUU	(T)10	matK/trnK-UUU	(T)10	matK/trnK-UUU	(AAT)4	matK/trnK-UUU
(AATA)3	trnQ-UUG/psbK	(A)10	matK/trnK-UUU	(A)10	matK/trnK-UUU	(T)12	rps16
(A)10	trnQ-UUG/psbK	(AAT)4	matK/trnK-UUU	(AAT)4	matK/trnK-UUU	(AATA)3	trnQ-UUG/psbK
(T)10	trnS-GCU/trnG-UCC	(T)10	rps16/trnQ-UUG	(T)10	rps16/trnQ-UUG	(A)10	trnQ-UUG/psbK
(AT)5	trnS-GCU/trnG-UCC	(AATA)3	trnQ-UUG/psbK	(AATA)3	trnQ-UUG/psbK	(T)10	trnS-GCU/trnG-UCC
(TATAA)3	trnS-GCU/trnG-UCC	(A)12	trnQ-UUG/psbK	(A)12	trnQ-UUG/psbK	(AT)5	trnS-GCU/trnG-UCC
(A)10	trnS-GCU/trnG-UCC	(A)10	trnQ-UUG/psbK	(A)10	trnQ-UUG/psbK	(A)12	trnS-GCU/trnG-UCC
(A)11	atpH/atpI	(T)10	trnS-GCU/trnG-UCC	(T)10	trnS-GCU/trnG-UCC	(AT)8	trnS-GCU/trnG-UCC
(AT)7	atpH/atpI	(AT)5	trnS-GCU/trnG-UCC	(AT)5	trnS-GCU/trnG-UCC	(AT)8	trnS-GCU/trnG-UCC
(T)10	rpoC2	(TATAA)3	trnS-GCU/trnG-UCC	(TATAA)3	trnS-GCU/trnG-UCC	(A)10	trnS-GCU/trnG-UCC
(T)11	rpoC2	(T)10	atpF	(T)10	atpF	(TATAA)3	trnS-GCU/trnG-UCC
(AT)5	rpoC2	(A)11	atpH/atpI	(A)11	atpH/atpI	(T)10	atpF
(T)11	rpoC1	(AT)7	atpH/atpI	(AT)7	atpH/atpI	(T)10	atpF/atpH
(A)14	petN/psbM	(T)10	rpoC2	(T)10	rpoC2	(A)11	atpH/atpI
(TA)7	petN/psbM	(T)11	rpoC2	(T)11	rpoC2	(T)10	rps2/rpoC2
(A)10	petN/psbM	(AT)5	rpoC2	(AT)5	rpoC2	(T)10	rpoC2
(T)10	trnT-GGU/psbD	(T)11	rpoC1	(T)11	rpoC1	(T)11	rpoC2
(G)10	psbC	(T)10	trnC-GCA/petN	(T)10	trnC-GCA/petN	(AT)5	rpoC2
(T)11	rps14	(A)11	trnC-GCA/petN	(A)11	trnC-GCA/petN	(T)13	rpoC1
(TATTT)3	psaA/ycf3	(A)14	petN/psbM	(A)14	petN/psbM	(T)11	rpoC1
(TA)6	trnT-UGU/trnL-UAA	(TA)7	petN/psbM	(TA)7	petN/psbM	(A)14	petN/psbM
(ATTT)3	trnT-UGU/trnL-UAA	(AAAT)3	petN/psbM	(AAAT)3	petN/psbM	(TA)7	petN/psbM
(AT)6	trnT-UGU/trnL-UAA	(A)10	petN/psbM	(A)10	petN/psbM	(A)10	petN/psbM
(AT)7	trnF-GAA/ndhJ	(T)10	trnT-GGU/psbD	(T)10	trnT-GGU/psbD	(T)10	trnT-GGU/psbD
(AT)6	ndhC/trnV-UAC	(G)10	psbC	(G)10	psbC	(G)10	psbC
(A)10	ndhC/trnV-UAC	(T)11	rps14	(T)11	rps14	(T)11	rps14
(A)10	accD	(TATTT)3	psaA/ycf3	(TATTT)3	psaA/ycf3	(TATTT)3	psaA/ycf3
(A)10	accD/psaI	(TA)6	trnT-UGU/trnL-UAA	(TA)6	trnT-UGU/trnL-UAA	(TA)6	trnT-UGU/trnL-UAA
(TAT)4	accD/psaI	(ATTT)3	trnT-UGU/trnL-UAA	(ATTT)3	trnT-UGU/trnL-UAA	(TA)8	trnT-UGU/trnL-UAA
(TC)5	cemA	(AT)6	trnT-UGU/trnL-UAA	(AT)6	trnT-UGU/trnL-UAA	(ATTT)3	trnT-UGU/trnL-UAA
(AATG)3	cemA	(AT)7	trnL-UAA	(AT)7	trnL-UAA	(AT)6	trnT-UGU/trnL-UAA
(TTTCA)3	psbE/petL	(AT)7	trnF-GAA/ndhJ	(AT)7	trnF-GAA/ndhJ	(AT)7	trnF-GAA/ndhJ
(AT)6	rpl33/rps18	(AT)6	ndhC/trnV-UAC	(AT)6	ndhC/trnV-UAC	(AT)6	ndhC/trnV-UAC
(T)11	rps18/rpl20	(A)10	ndhC/trnV-UAC	(A)10	ndhC/trnV-UAC	(A)10	ndhC/trnV-UAC
(T)11	clpP1	(A)10	accD	(A)10	accD	(A)10	ndhC/trnV-UAC
(ATAA)3	clpP1	(A)10	accD/psaI	(A)10	accD/psaI	(TACAT)3	ndhC/trnV-UAC
(AATA)4	rpl14/rpl16	(TAT)4	accD/psaI	(TAT)4	accD/psaI	(T)13	trnM-CAU/atpE
(TTTA)3	rpl14/rpl16	(TC)5	cemA	(TC)5	cemA	(A)10	rbcL /accD
(AATA)3	ndhD	(AATG)3	cemA	(AATG)3	cemA	(A)10	accD
(ATA)6	psaC/ndhE	(TTTCA)3	psbE/petL	(TTTCA)3	psbE/petL	(A)10	accD/psaI
(TC)5	ndhH	(AT)6	rpl33/rps18	(AT)6	rpl33/rps18	(TAT)4	accD/psaI
(T)11	ycf1	(T)12	rpl20/rps12	(T)12	rpl20/rps12	(TC)5	cemA
(T)11	ycf1	(T)12	clpP1	(T)12	clpP1	(AATG)3	cemA
(T)11	ycf1	(T)11	clpP1	(T)11	clpP1	(TTTCA)3	psbE/petL
(T)10	ycf1	(ATAA)3	clpP1	(ATAA)3	clpP1	(A)11	trnP-UGG/psaJ
(A)10	ycf1	(AATA)4	rpl14/rpl16	(AATA)4	rpl14/rpl16	(T)10	psaJ/rpl33
-	-	(TTTA)3	rpl14/rpl16	(TTTA)3	rpl14/rpl16	(AT)6	rpl33/rps18
-	-	(T)11	rps19/trnH-GUG	(T)11	rps19/trnH-GUG	(T)11	rps18/rpl20
-	-	(A)11	ndhF/rpl32	(A)11	ndhF/rpl32	(T)11	clpP1
-	-	(AT)7	ndhF/rpl32	(AT)7	ndhF/rpl32	(ATAA)3	clpP1
-	-	(AATA)3	ndhD	(AATA)3	ndhD	(A)10	clpP1
-	-	(ATA)6	psaC/ndhE	(ATA)6	psaC/ndhE	(T)12	rpl36/infA
-	-	(TTTA)3	ndhE/ndhG	(TTTA)3	ndhE/ndhG	(T)10	rps8/rpl14
-	-	(AT)8	ndhA	(AT)8	ndhA	(AATA)4	rpl14/rpl16
-	-	(TC)5	ndhH	(TC)5	ndhH	(TTTA)3	rpl14/rpl16
-	-	(T)11	ycf1	(T)11	ycf1	(T)10	rpl32/trnL-UAG
-	-	(T)11	ycf1	(T)11	ycf1	(A)11	rpl32/trnL-UAG
-	-	(T)11	ycf1	(T)11	ycf1	(AATA)3	ndhD
-	-	(T)10	ycf1	(T)10	ycf1	(ATA)6	psaC/ndhE
-	-	(A)10	ycf1	(A)10	ycf1	(A)10	psaC/ndhE
-	-	(A)11	trnH-GUG/rps19	(A)11	trnH-GUG/rps19	(ATTC)3	ndhA
-	-	-	-	-	-	(TC)5	ndhH
-	-	-	-	-	-	(T)11	ycf1
-	-	-	-	-	-	(T)11	ycf1
-	-	-	-	-	-	(T)11	ycf1
-	-	-	-	-	-	(T)10	ycf1
-	-	-	-	-	-	(A)10	ycf1
