# Supplementary material for: Complete chloroplast genomes and phylogeny in three Euterpe palms (E. edulis, E. oleracea and E. precatoria) from different Brazilian biomes
Source: PLoS One. 2022 Jul 28;17(7):e0266304. doi: 10.1371/journal.pone.0266304 (PMC9333295; doi:10.1371/journal.pone.0266304)
Supplement: S5 Table — F = Forward; P = Palindrome; R = Reverse; C = Complement; CDS = Coding sequence; IGS = intergenic spacer; LSC = Large single copy; SSC = Small single copy; IRs = Inverted Repeats. (XLSX) [file pone.0266304.s012.xlsx]

## Sheet: Planilha1
S5 Table. Repeats identified in the chloroplast genomes of Euterpe edulis, E. oleracea and E. precatoria.
F = Forward; P = Palindrome; R = Reverse; C = Complement; CDS= Coding sequence; IGS = intergenic spacer; LSC = Large single copy; SSC = Small single copy; IRs = Inverted Repeats.
Species	Starting position	Type	Size (bp)	Gene	Location type	Chloroplast genome region
E. edulis	47	P	30	rps19/psbA	IGS	LSC
E. edulis	3910	R	30	matK/trnK-UUU	IGS	LSC
E. edulis	8333	P	34	trnS-GCU	CDS	LSC
E. edulis	8335	F	32	trnS-GCU	CDS	LSC
E. edulis	8529	C	30	trnS-GCU/trnG-UCC	IGS	LSC
E. edulis	8616	R	30	trnS-GCU/trnG-UCC	IGS	LSC
E. edulis	8635	P	31	trnS-GCU/trnG-UCC	IGS	LSC
E. edulis	8675	F	31	trnS-GCU/trnG-UCC	IGS	LSC
E. edulis	8688	F	31	trnS-GCU/trnG-UCC	IGS	LSC
E. edulis	8844	R	34	trnS-GCU/trnG-UCC	IGS	LSC
E. edulis	9126	C	30	trnS-GCU/trnG-UCC	IGS	LSC
E. edulis	9289	P	35	trnS-GCU/trnG-UCC	IGS	LSC
E. edulis	9293	F	35	trnS-GCU/trnG-UCC	IGS	LSC
E. edulis	9294	P	34	trnS-GCU/trnG-UCC	IGS	LSC
E. edulis	9295	F	30	trnS-GCU/trnG-UCC	IGS	LSC
E. edulis	9297	P	30	trnS-GCU/trnG-UCC	IGS	LSC
E. edulis	30390	R	31	petN/psbM	IGS	LSC
E. edulis	30542	C	31	petN/psbM	IGS	LSC
E. edulis	30727	P	38	petN/psbM	IGS	LSC
E. edulis	30887	P	49	petN/psbM	IGS	LSC
E. edulis	33564	R	30	trnT-GGU/psbD	IGS	LSC
E. edulis	36789	P	32	psbC /trnS-UGA	IGS	LSC
E. edulis	37814	P	38	trnfM-CAU/rps14	IGS	LSC
E. edulis	40007	F	34	psaB	CDS	LSC
E. edulis	44936	F	37	ycf3	Intron	LSC
E. edulis	44936	P	37	ycf3	Intron	LSC
E. edulis	47918	F	31	trnL-UAA	CDS	LSC
E. edulis	50071	R	32	trnF-GAA/ndhJ	IGS	LSC
E. edulis	62294	F	36	accD/psaI	IGS	LSC
E. edulis	70856	F	30	rpl33/rps18	IGS	LSC
E. edulis	70918	R	33	rpl33/rps18	IGS	LSC
E. edulis	70926	C	30	rpl33/rps18	IGS	LSC
E. edulis	92577	F	30	ycf2	CDS	IRB
E. edulis	92577	P	30	ycf2	CDS	IRB
E. edulis	92598	P	30	ycf2	CDS	IRB
E. edulis	94972	F	37	ycf2	CDS	IRB
E. edulis	94972	P	37	ycf2	CDS	IRB
E. edulis	94976	F	77	ycf2	CDS	IRB
E. edulis	94976	P	77	ycf2	CDS	IRB
E. edulis	94976	F	53	ycf2	CDS	IRB
E. edulis	94976	P	53	ycf2	CDS	IRB
E. edulis	95000	P	77	ycf2	CDS	IRB
E. edulis	95024	P	53	ycf2	CDS	IRB
E. edulis	95044	P	37	ycf2	CDS	IRB
E. edulis	116319	P	35	ndhF	CDS	SSC
E. edulis	116683	C	40	ndhF/rpl32	IGS	SSC
E. edulis	116683	C	35	ndhF/rpl32	IGS	SSC
E. edulis	116683	C	33	ndhF/rpl32	IGS	SSC
E. edulis	116686	P	38	ndhF/rpl32	IGS	SSC
E. edulis	116687	R	37	ndhF/rpl32	IGS	SSC
E. edulis	116688	P	36	ndhF/rpl32	IGS	SSC
E. edulis	116693	P	31	ndhF/rpl32	IGS	SSC
E. edulis	116695	P	30	ndhF/rpl32	IGS	SSC
E. edulis	119039	P	43	ccsA/ndhD	IGS	SSC
E. edulis	121387	F	32	psaC/ndhE	IGS	SSC
E. edulis	121387	C	30	psaC/ndhE	IGS	SSC
E. edulis	121425	F	30	psaC/ndhE	IGS	SSC
E. edulis	121467	F	38	psaC/ndhE	IGS	SSC
E. edulis	121487	R	32	psaC/ndhE	IGS	SSC
E. edulis	121625	P	30	psaC/ndhE	IGS	SSC
E. edulis	121686	P	30	psaC/ndhE	IGS	SSC
E. edulis	127622	P	51	rps15/ycf1	IGS	SSC
E. edulis	151388	F	37	ycf2	CDS	IRA
E. edulis	151392	F	77	ycf2	CDS	IRA
E. edulis	151392	F	53	ycf2	CDS	IRA
E. edulis	153843	F	30	ycf2	CDS	IRA
E. oleracea	0	P	49	rps19/psbA	IGS	LSC
E. oleracea	47	P	30	rps19/psbA	IGS	LSC
E. oleracea	3904	R	30	matK/trnK-UUU	IGS	LSC
E. oleracea	8350	P	34	psbI/trnS-GCU	IGS	LSC
E. oleracea	8352	F	32	psbI/trnS-GCU	IGS	LSC
E. oleracea	8633	R	30	trnS-GCU/trnG-UCC	IGS	LSC
E. oleracea	8837	R	34	trnS-GCU/trnG-UCC	IGS	LSC
E. oleracea	9109	C	30	trnS-GCU/trnG-UCC	IGS	LSC
E. oleracea	9143	F	30	trnS-GCU/trnG-UCC	IGS	LSC
E. oleracea	9296	F	31	trnS-GCU/trnG-UCC	IGS	LSC
E. oleracea	9297	P	30	trnS-GCU/trnG-UCC	IGS	LSC
E. oleracea	9297	P	30	trnS-GCU/trnG-UCC	IGS	LSC
E. oleracea	30532	C	31	petN/psbM	IGS	LSC
E. oleracea	30723	P	38	petN/psbM	IGS	LSC
E. oleracea	33556	R	30	trnT-GGU/psbD	IGS	LSC
E. oleracea	36783	P	32	psbC/ trnS-UGA	IGS	LSC
E. oleracea	37819	P	40	trnG-GCC/trnfM-CAU	IGS	LSC
E. oleracea	40012	F	34	psaB	CDS	LSC
E. oleracea	44944	F	37	ycf3	Intron	LSC
E. oleracea	44944	P	37	ycf3	Intron	LSC
E. oleracea	45987	F	30	ycf3/trnS-GGA	IGS	LSC
E. oleracea	47941	F	31	trnT-UGU/trnL-UAA	IGS	LSC
E. oleracea	47967	C	31	trnT-UGU/trnL-UAA	IGS	LSC
E. oleracea	62329	F	36	accD/psaI	IGS	LSC
E. oleracea	69182	P	31	petG/trnW-CCA	IGS	LSC
E. oleracea	70899	F	30	rpl33/rps18	IGS	LSC
E. oleracea	70959	F	30	rpl33/rps18	IGS	LSC
E. oleracea	70961	R	33	rpl33/rps18	IGS	LSC
E. oleracea	70969	C	30	rpl33/rps18	IGS	LSC
E. oleracea	92613	F	30	ycf2	CDS	IRB
E. oleracea	92613	P	30	ycf2	CDS	IRB
E. oleracea	92634	P	30	ycf2	CDS	IRB
E. oleracea	95008	F	37	ycf2	CDS	IRB
E. oleracea	95008	P	37	ycf2	CDS	IRB
E. oleracea	95012	F	53	ycf2	CDS	IRB
E. oleracea	95012	P	53	ycf2	CDS	IRB
E. oleracea	95036	P	53	ycf2	CDS	IRB
E. oleracea	95056	P	37	ycf2	CDS	IRB
E. oleracea	116331	P	35	ndhF	CDS	SSC
E. oleracea	116696	R	42	ndhF/rpl32	IGS	SSC
E. oleracea	116696	C	42	ndhF/rpl32	IGS	SSC
E. oleracea	116696	P	41	ndhF/rpl32	IGS	SSC
E. oleracea	116696	C	31	ndhF/rpl32	IGS	SSC
E. oleracea	116705	P	34	ndhF/rpl32	IGS	SSC
E. oleracea	116707	P	32	ndhF/rpl32	IGS	SSC
E. oleracea	116709	C	32	ndhF/rpl32	IGS	SSC
E. oleracea	119060	P	43	ccsA/ndhD	IGS	SSC
E. oleracea	121408	F	30	psaC/ndhE	IGS	SSC
E. oleracea	121621	P	32	psaC/ndhE	IGS	SSC
E. oleracea	121698	P	30	psaC/ndhE	IGS	SSC
E. oleracea	122904	F	53	ndhG/ndhI	IGS	SSC
E. oleracea	127669	P	61	rps15/ycf1	IGS	SSC
E. oleracea	151440	F	37	ycf2	CDS	IRA
E. oleracea	151444	F	53	ycf2	CDS	IRA
E. oleracea	153871	F	30	ycf2	CDS	IRA
E. precatoria	47	P	30	rps19/psbA	IGS	LSC
E. precatoria	3907	R	30	matK/trnK-UUU	IGS	LSC
E. precatoria	8327	P	34	trnS-GCU	CDS	LSC
E. precatoria	8610	R	30	trnS-GCU/trnG-UCC	IGS	LSC
E. precatoria	8827	R	34	trnS-GCU/trnG-UCC	IGS	LSC
E. precatoria	9133	F	30	trnS-GCU/trnG-UCC	IGS	LSC
E. precatoria	9170	F	44	trnS-GCU/trnG-UCC	IGS	LSC
E. precatoria	9316	F	33	trnS-GCU/trnG-UCC	IGS	LSC
E. precatoria	9316	P	33	trnS-GCU/trnG-UCC	IGS	LSC
E. precatoria	9316	F	30	trnS-GCU/trnG-UCC	IGS	LSC
E. precatoria	9317	P	32	trnS-GCU/trnG-UCC	IGS	LSC
E. precatoria	30534	R	30	petN/psbM	IGS	LSC
E. precatoria	30750	P	38	petN/psbM	IGS	LSC
E. precatoria	30910	P	49	petN/psbM	IGS	LSC
E. precatoria	37838	P	38	trnG-GCC/trnfM-CAU	IGS	LSC
E. precatoria	40030	F	34	psaB	CDS	LSC
E. precatoria	44961	F	37	ycf3	Intron	LSC
E. precatoria	44961	P	37	ycf3	Intron	LSC
E. precatoria	62345	F	36	accD/psaI	IGS	LSC
E. precatoria	70974	R	30	rpl33/rps18	IGS	LSC
E. precatoria	70974	F	30	rpl33/rps18	IGS	LSC
E. precatoria	70976	R	33	rpl33/rps18	IGS	LSC
E. precatoria	95018	F	37	ycf2	CDS	IRB
E. precatoria	95018	P	37	ycf2	CDS	IRB
E. precatoria	95022	F	53	ycf2	CDS	IRB
E. precatoria	95022	P	53	ycf2	CDS	IRB
E. precatoria	95046	P	53	ycf2	CDS	IRB
E. precatoria	95066	P	37	ycf2	CDS	IRB
E. precatoria	116341	P	35	ndhF	CDS	SSC
E. precatoria	116707	R	46	ndhF/rpl32	IGS	SSC
E. precatoria	116707	C	49	ndhF/rpl32	IGS	SSC
E. precatoria	116707	P	47	ndhF/rpl32	IGS	SSC
E. precatoria	116707	P	45	ndhF/rpl32	IGS	SSC
E. precatoria	116721	C	35	ndhF/rpl32	IGS	SSC
E. precatoria	119101	P	43	ccsA/ndhD	IGS	SSC
E. precatoria	121437	P	34	psaC/ndhE	IGS	SSC
E. precatoria	121441	F	30	psaC/ndhE	IGS	SSC
E. precatoria	121447	P	30	psaC/ndhE	IGS	SSC
E. precatoria	121447	P	30	psaC/ndhE	IGS	SSC
E. precatoria	121448	P	31	psaC/ndhE	IGS	SSC
E. precatoria	121448	F	31	psaC/ndhE	IGS	SSC
E. precatoria	121449	F	35	psaC/ndhE	IGS	SSC
E. precatoria	121738	P	40	psaC/ndhE	IGS	SSC
E. precatoria	121742	R	31	psaC/ndhE	IGS	SSC
E. precatoria	121742	C	31	psaC/ndhE	IGS	SSC
E. precatoria	121743	R	31	psaC/ndhE	IGS	SSC
E. precatoria	127683	P	61	rps15/ycf1	IGS	SSC
E. precatoria	151454	F	37	ycf2	CDS	IRA
E. precatoria	151458	F	53	ycf2	CDS	IRA
