# Supplementary material for: Complete chloroplast genomes and phylogeny in three Euterpe palms (E. edulis, E. oleracea and E. precatoria) from different Brazilian biomes
Source: PLoS One. 2022 Jul 28;17(7):e0266304. doi: 10.1371/journal.pone.0266304 (PMC9333295; doi:10.1371/journal.pone.0266304)
Supplement: S6 Table — CDS = Coding sequence; IGS = intergenic spacer; LSC = Large single copy; SSC = Small single copy; IRs = Inverted Repeats. (XLSX) [file pone.0266304.s013.xlsx]

## Sheet: Planilha1
S6 Table. Indels identified in the pairwise comparison of three Euterpe species complete chloroplast genomes.
CDS = Coding sequence; IGS = intergenic spacer; LSC = Large single copy; SSC = Small single copy; IRs = Inverted Repeats.
Species	Indel	Gene	Location type	Chloroplast genome region
E. edulis x E. oleracea	3624	matK/trnK-UUU	IGS	LSC
E. edulis x E. oleracea	3898	matK/trnK-UUU	IGS	LSC
E. edulis x E. oleracea	4530	trnK-UUU/rps16	IGS	LSC
E. edulis x E. oleracea	4802	trnK-UUU/rps16	IGS	LSC
E. edulis x E. oleracea	5654	rps16	Intron	LSC
E. edulis x E. oleracea	6104	rps16/trnQ-UUG	IGS	LSC
E. edulis x E. oleracea	7453	trnQ-UUG/psbK	IGS	LSC
E. edulis x E. oleracea	8015	psbK/psbI	IGS	LSC
E. edulis x E. oleracea	8103	psbI	CDS	LSC
E. edulis x E. oleracea	8272	psbI/trnS-GCU	IGS	LSC
E. edulis x E. oleracea	8702	trnS-GCU/trnG-UCC	IGS	LSC
E. edulis x E. oleracea	8937	trnS-GCU/trnG-UCC	IGS	LSC
E. edulis x E. oleracea	9196	trnS-GCU/trnG-UCC	IGS	LSC
E. edulis x E. oleracea	9288	trnS-GCU/trnG-UCC	IGS	LSC
E. edulis x E. oleracea	9359	trnS-GCU/trnG-UCC	IGS	LSC
E. edulis x E. oleracea	9438	trnS-GCU/trnG-UCC	IGS	LSC
E. edulis x E. oleracea	9606	trnS-GCU/trnG-UCC	IGS	LSC
E. edulis x E. oleracea	10999	atpA	CDS	LSC
E. edulis x E. oleracea	13339	atpF	CDS	LSC
E. edulis x E. oleracea	14089	atpF/atpH	IGS	LSC
E. edulis x E. oleracea	14477	atpH/atpI	IGS	LSC
E. edulis x E. oleracea	14857	atpH/atpI	IGS	LSC
E. edulis x E. oleracea	15024	atpH/atpI	IGS	LSC
E. edulis x E. oleracea	15242	atpH/atpI	IGS	LSC
E. edulis x E. oleracea	15457	atpH/atpI	IGS	LSC
E. edulis x E. oleracea	17353	rps2/rpoC2	IGS	LSC
E. edulis x E. oleracea	23574	rpoC1	Intron	LSC
E. edulis x E. oleracea	23693	rpoC1	Intron	LSC
E. edulis x E. oleracea	24010	rpoC1	Intron	LSC
E. edulis x E. oleracea	28155	rpoB/trnC-GCA	IGS	LSC
E. edulis x E. oleracea	29027	rpoB/trnC-GCA	IGS	LSC
E. edulis x E. oleracea	29288	trnC-GCA/petN	IGS	LSC
E. edulis x E. oleracea	30500	petN/psbM	IGS	LSC
E. edulis x E. oleracea	30604	petN/psbM	IGS	LSC
E. edulis x E. oleracea	30801	petN/psbM	IGS	LSC
E. edulis x E. oleracea	31535	psbM/trnD-GUC	IGS	LSC
E. edulis x E. oleracea	32801	trnE-UUC	CDS	LSC
E. edulis x E. oleracea	33314	trnT-GGU/psbD	IGS	LSC
E. edulis x E. oleracea	34013	trnT-GGU/psbD	IGS	LSC
E. edulis x E. oleracea	34183	trnT-GGU/psbD	IGS	LSC
E. edulis x E. oleracea	37920	trnG-GCC/trnfM-CAU	IGS	LSC
E. edulis x E. oleracea	38178	trnfM-CAU/rps14	IGS	LSC
E. edulis x E. oleracea	44406	ycf3	Intron	LSC
E. edulis x E. oleracea	44726	ycf3	Intron	LSC
E. edulis x E. oleracea	46117	ycf3/trnS-GGA	IGS	LSC
E. edulis x E. oleracea	47515	trnS-GGA/trnT-UGU	IGS	LSC
E. edulis x E. oleracea	48369	trnT-UGU/trnL-UAA	IGS	LSC
E. edulis x E. oleracea	48603	trnT-UGU/trnL-UAA	IGS	LSC
E. edulis x E. oleracea	50234	trnF-GAA/ndhJ	IGS	LSC
E. edulis x E. oleracea	52751	ndhC/trnV-UAC	IGS	LSC
E. edulis x E. oleracea	53086	ndhC/trnV-UAC	IGS	LSC
E. edulis x E. oleracea	53150	ndhC/trnV-UAC	IGS	LSC
E. edulis x E. oleracea	53397	ndhC/trnV-UAC	IGS	LSC
E. edulis x E. oleracea	53473	ndhC/trnV-UAC	IGS	LSC
E. edulis x E. oleracea	55207	atpE	CDS	LSC
E. edulis x E. oleracea	55267	atpE	CDS	LSC
E. edulis x E. oleracea	62522	accD/psaI	CDS	LSC
E. edulis x E. oleracea	62912	psaI/ycf4	IGS	LSC
E. edulis x E. oleracea	63935	cemA	CDS	LSC
E. edulis x E. oleracea	68656	psbE/petL	IGS	LSC
E. edulis x E. oleracea	69785	trnP-UGG/psaJ	IGS	LSC
E. edulis x E. oleracea	69847	trnP-UGG/psaJ	IGS	LSC
E. edulis x E. oleracea	70016	psaJ	IGS	LSC
E. edulis x E. oleracea	70305	psaJ/rpl33	IGS	LSC
E. edulis x E. oleracea	71717	rpl20	CDS	LSC
E. edulis x E. oleracea	73784	clpP1	Intron	LSC
E. edulis x E. oleracea	74050	clpP1	CDS	LSC
E. edulis x E. oleracea	74586	clpP1	Intron	LSC
E. edulis x E. oleracea	80347	petB/petD	IGS	LSC
E. edulis x E. oleracea	81232	rpoA	CDS	LSC
E. edulis x E. oleracea	83117	infA	CDS	LSC
E. edulis x E. oleracea	83993	rpl14	CDS	LSC
E. edulis x E. oleracea	85679	rpl16/rps3	IGS	LSC
E. edulis x E. oleracea	85907	rpl16/rps3	IGS	LSC
E. edulis x E. oleracea	86064	rpl16/rps3	IGS	LSC
E. edulis x E. oleracea	95174	ycf2	CDS	IRB
E. edulis x E. oleracea	116877	ndhF/rpl32	IGS	SSC
E. edulis x E. oleracea	116959	rpl32	CDS	SSC
E. edulis x E. oleracea	117698	rpl32/trnL-UAG	IGS	SSC
E. edulis x E. oleracea	117762	rpl32/trnL-UAG	IGS	SSC
E. edulis x E. oleracea	121579	psaC/ndhE	IGS	SSC
E. edulis x E. oleracea	121648	psaC/ndhE	IGS	SSC
E. edulis x E. oleracea	121869	ndhE	CDS	SSC
E. edulis x E. oleracea	121894	ndhE	CDS	SSC
E. edulis x E. oleracea	122432	ndhG	CDS	SSC
E. edulis x E. oleracea	123096	ndhG/ndhI	IGS	SSC
E. edulis x E. oleracea	124756	ndhA	Intron	SSC
E. edulis x E. oleracea	124984	ndhA	Intron	SSC
E. edulis x E. oleracea	125052	ndhA	Intron	SSC
E. edulis x E. oleracea	125531	ndhA	CDS	SSC
E. edulis x E. oleracea	127442	rps15	CDS	SSC
E. edulis x E. oleracea	127878	ycf1	CDS	SSC
E. edulis x E. oleracea	151651	ycf2	CDS	IRA
E. edulis x E. precatoria	3624	matK/trnK-UUU	IGS	LSC
E. edulis x E. precatoria	3837	matK/trnK-UUU	IGS	LSC
E. edulis x E. precatoria	3901	matK/trnK-UUU	IGS	LSC
E. edulis x E. precatoria	4533	trnK-UUU/rps16	IGS	LSC
E. edulis x E. precatoria	4816	trnK-UUU/rps16	IGS	LSC
E. edulis x E. precatoria	5628	rps16	Intron	LSC
E. edulis x E. precatoria	7395	trnQ-UUG/psbK	IGS	LSC
E. edulis x E. precatoria	7429	trnQ-UUG/psbK	IGS	LSC
E. edulis x E. precatoria	7991	psbK/psbI	IGS	LSC
E. edulis x E. precatoria	8079	psbI	CDS	LSC
E. edulis x E. precatoria	8248	psbI/trnS-GCU	IGS	LSC
E. edulis x E. precatoria	8673	trnS-GCU/trnG-UCC	IGS	LSC
E. edulis x E. precatoria	8913	trnS-GCU/trnG-UCC	IGS	LSC
E. edulis x E. precatoria	9187	trnS-GCU/trnG-UCC	IGS	LSC
E. edulis x E. precatoria	9293	trnS-GCU/trnG-UCC	IGS	LSC
E. edulis x E. precatoria	9364	trnS-GCU/trnG-UCC	IGS	LSC
E. edulis x E. precatoria	9443	trnS-GCU/trnG-UCC	IGS	LSC
E. edulis x E. precatoria	9611	trnS-GCU/trnG-UCC	IGS	LSC
E. edulis x E. precatoria	11003	atpA	CDS	LSC
E. edulis x E. precatoria	14089	atpF/atpH	IGS	LSC
E. edulis x E. precatoria	14477	atpF/atpH	IGS	LSC
E. edulis x E. precatoria	14857	atpH/atpI	IGS	LSC
E. edulis x E. precatoria	15025	atpH/atpI	IGS	LSC
E. edulis x E. precatoria	15267	atpH/atpI	IGS	LSC
E. edulis x E. precatoria	15462	atpH/atpI	IGS	LSC
E. edulis x E. precatoria	17358	rps2/rpoC2	IGS	LSC
E. edulis x E. precatoria	23579	rpoC1	Intron	LSC
E. edulis x E. precatoria	23698	rpoC1	Intron	LSC
E. edulis x E. precatoria	24015	rpoC1	Intron	LSC
E. edulis x E. precatoria	29031	rpoB/trnC-GCA	IGS	LSC
E. edulis x E. precatoria	29292	trnC-GCA/petN	IGS	LSC
E. edulis x E. precatoria	29308	trnC-GCA/petN	IGS	LSC
E. edulis x E. precatoria	29824	trnC-GCA/petN	IGS	LSC
E. edulis x E. precatoria	30499	petN/psbM	IGS	LSC
E. edulis x E. precatoria	30609	petN/psbM	IGS	LSC
E. edulis x E. precatoria	30812	petN/psbM	IGS	LSC
E. edulis x E. precatoria	31540	psbM/trnD-GUC	IGS	LSC
E. edulis x E. precatoria	32806	trnE-UUC/trnT-GGU	IGS	LSC
E. edulis x E. precatoria	37683	psbZ/trnG-GCC	IGS	LSC
E. edulis x E. precatoria	38173	trnfM-CAU/rps14	IGS	LSC
E. edulis x E. precatoria	44401	ycf3	CDS	LSC
E. edulis x E. precatoria	44713	ycf3	CDS	LSC
E. edulis x E. precatoria	46113	ycf3/trnS-GGA	IGS	LSC
E. edulis x E. precatoria	47500	rps4/trnT-UGU	IGS	LSC
E. edulis x E. precatoria	48361	trnT-UGU/trnL-UAA	IGS	LSC
E. edulis x E. precatoria	48595	trnT-UGU/trnL-UAA	IGS	LSC
E. edulis x E. precatoria	49262	trnL-UAA	Intron	LSC
E. edulis x E. precatoria	50228	trnF-GAA/ndhJ	IGS	LSC
E. edulis x E. precatoria	52745	ndhC/trnV-UAC	IGS	LSC
E. edulis x E. precatoria	53080	ndhC/trnV-UAC	IGS	LSC
E. edulis x E. precatoria	53142	ndhC/trnV-UAC	IGS	LSC
E. edulis x E. precatoria	53389	ndhC/trnV-UAC	IGS	LSC
E. edulis x E. precatoria	53465	ndhC/trnV-UAC	IGS	LSC
E. edulis x E. precatoria	55199	trnM-CAU/atpE	IGS	LSC
E. edulis x E. precatoria	55259	atpE	CDS	LSC
E. edulis x E. precatoria	57733	atpB/rbcL	IGS	LSC
E. edulis x E. precatoria	61988	accD/psaI	IGS	LSC
E. edulis x E. precatoria	62515	accD/psaI	IGS	LSC
E. edulis x E. precatoria	62905	psaI/ycf4	IGS	LSC
E. edulis x E. precatoria	63928	cemA	CDS	LSC
E. edulis x E. precatoria	68649	psbE/petL	IGS	LSC
E. edulis x E. precatoria	69458	trnW-CCA/trnP-UGG	IGS	LSC
E. edulis x E. precatoria	69840	trnP-UGG/psaJ	IGS	LSC
E. edulis x E. precatoria	70009	psaJ	CDS	LSC
E. edulis x E. precatoria	70298	psaJ/rpl33	IGS	LSC
E. edulis x E. precatoria	71710	rps18/rpl20	IGS	LSC
E. edulis x E. precatoria	72454	rpl20/rps12	IGS	LSC
E. edulis x E. precatoria	73119	clpP1	CDS	LSC
E. edulis x E. precatoria	73778	clpP1	Intron	LSC
E. edulis x E. precatoria	74580	clpP1	Intron	LSC
E. edulis x E. precatoria	80341	petB/petD	IGS	LSC
E. edulis x E. precatoria	81210	rpoA	CDS	LSC
E. edulis x E. precatoria	81227	rpoA	CDS	LSC
E. edulis x E. precatoria	83112	infA	CDS	LSC
E. edulis x E. precatoria	83988	rpl14	CDS	LSC
E. edulis x E. precatoria	85660	rpl16/rps3	IGS	LSC
E. edulis x E. precatoria	85902	rpl16/rps3	IGS	LSC
E. edulis x E. precatoria	86054	rpl16/rps3	IGS	LSC
E. edulis x E. precatoria	87813	trnH-GUG	CDS	IRB
E. edulis x E. precatoria	95156	ycf2 (1)	CDS	IRB
E. edulis x E. precatoria	116838	ndhF/rpl32	IGS	SSC
E. edulis x E. precatoria	116874	ndhF/rpl32	IGS	SSC
E. edulis x E. precatoria	116897	ndhF/rpl32	IGS	SSC
E. edulis x E. precatoria	116985	rpl32	CDS	SSC
E. edulis x E. precatoria	117726	rpl32/trnL-UAG	IGS	SSC
E. edulis x E. precatoria	117790	rpl32/trnL-UAG	IGS	SSC
E. edulis x E. precatoria	121628	psaC/ndhE	IGS	SSC
E. edulis x E. precatoria	121682	psaC/ndhE	IGS	SSC
E. edulis x E. precatoria	121702	psaC/ndhE	IGS	SSC
E. edulis x E. precatoria	121921	ndhE	CDS	SSC
E. edulis x E. precatoria	122428	ndhG	CDS	SSC
E. edulis x E. precatoria	122472	ndhG	CDS	SSC
E. edulis x E. precatoria	123129	ndhG/ndhI	IGS	SSC
E. edulis x E. precatoria	124747	ndhA	CDS	SSC
E. edulis x E. precatoria	124847	ndhA	CDS	SSC
E. edulis x E. precatoria	124977	ndhA	CDS	SSC
E. edulis x E. precatoria	125045	ndhA	CDS	SSC
E. edulis x E. precatoria	125524	ndhA	CDS	SSC
E. edulis x E. precatoria	127435	rps15	CDS	SSC
E. edulis x E. precatoria	127796	rps15/ycf1	IGS	SSC
E. edulis x E. precatoria	127877	rps15/ycf1	IGS	SSC
E. edulis x E. precatoria	151650	ycf2 (2)	CDS	IRA
E. edulis x E. precatoria	159080	rps19	CDS	IRA
E. oleracea x E. precatoria	3827	matK/trnK-UUU	IGS	LSC
E. oleracea x E. precatoria	3851	matK/trnK-UUU	IGS	LSC
E. oleracea x E. precatoria	4793	trnK-UUU/rps16	IGS	LSC
E. oleracea x E. precatoria	4830	trnK-UUU/rps16	IGS	LSC
E. oleracea x E. precatoria	6096	rps16/trnQ-UUG	IGS	LSC
E. oleracea x E. precatoria	7413	trnQ-UUG/psbK	IGS	LSC
E. oleracea x E. precatoria	8693	trnS-GCU/trnG-UCC	IGS	LSC
E. oleracea x E. precatoria	9204	trnS-GCU/trnG-UCC	IGS	LSC
E. oleracea x E. precatoria	9287	trnS-GCU/trnG-UCC	IGS	LSC
E. oleracea x E. precatoria	9357	trnS-GCU/trnG-UCC	IGS	LSC
E. oleracea x E. precatoria	9434	trnS-GCU/trnG-UCC	IGS	LSC
E. oleracea x E. precatoria	9599	trnS-GCU/trnG-UCC	IGS	LSC
E. oleracea x E. precatoria	13320	atpF	Intron	LSC
E. oleracea x E. precatoria	14844	atpH/atpI	IGS	LSC
E. oleracea x E. precatoria	15227	atpH/atpI	IGS	LSC
E. oleracea x E. precatoria	15254	atpH/atpI	IGS	LSC
E. oleracea x E. precatoria	28144	rpoB/trnC-GCA	IGS	LSC
E. oleracea x E. precatoria	29291	trnC-GCA/petN	IGS	LSC
E. oleracea x E. precatoria	29807	trnC-GCA/petN	IGS	LSC
E. oleracea x E. precatoria	30482	petN/psbM	IGS	LSC
E. oleracea x E. precatoria	33267	trnT-GGU/psbD	IGS	LSC
E. oleracea x E. precatoria	33970	trnT-GGU/psbD	IGS	LSC
E. oleracea x E. precatoria	34140	trnT-GGU/psbD	IGS	LSC
E. oleracea x E. precatoria	37639	psbZ/trnG-GCC	IGS	LSC
E. oleracea x E. precatoria	37883	trnG-GCC/trnfM-CAU	IGS	LSC
E. oleracea x E. precatoria	44680	ycf3	Intron	LSC
E. oleracea x E. precatoria	47468	rps4/trnT-UGU	IGS	LSC
E. oleracea x E. precatoria	49231	trnL-UAA	Intron	LSC
E. oleracea x E. precatoria	53047	ndhC/trnV-UAC	IGS	LSC
E. oleracea x E. precatoria	53358	ndhC/trnV-UAC	IGS	LSC
E. oleracea x E. precatoria	57699	atpB	CDS	LSC
E. oleracea x E. precatoria	61951	accD/psaI	IGS	LSC
E. oleracea x E. precatoria	63886	cemA	CDS	LSC
E. oleracea x E. precatoria	69411	trnW-CCA/trnP-UGG	IGS	LSC
E. oleracea x E. precatoria	69738	trnP-UGG/psaJ	IGS	LSC
E. oleracea x E. precatoria	72411	rpl20/rps12	IGS	LSC
E. oleracea x E. precatoria	73076	clpP1	CDS	LSC
E. oleracea x E. precatoria	73735	clpP1	Intron	LSC
E. oleracea x E. precatoria	74002	clpP1	CDS	LSC
E. oleracea x E. precatoria	81163	rpoA	CDS	LSC
E. oleracea x E. precatoria	85615	rpl16/rps3	IGS	LSC
E. oleracea x E. precatoria	85992	rpl16/rps3	IGS	LSC
E. oleracea x E. precatoria	87758	rps19/trnH-GUG	IGS	IRB
E. oleracea x E. precatoria	116769	ndhF/rpl32	IGS	SSC
E. oleracea x E. precatoria	116816	ndhF/rpl32	IGS	SSC
E. oleracea x E. precatoria	116906	ndhF/rpl32	IGS	SSC
E. oleracea x E. precatoria	121547	psaC/ndhE	IGS	SSC
E. oleracea x E. precatoria	121617	psaC/ndhE	IGS	SSC
E. oleracea x E. precatoria	121799	psaC/ndhE	IGS	SSC
E. oleracea x E. precatoria	121834	psaC/ndhE	IGS	SSC
E. oleracea x E. precatoria	122344	ndhG	CDS	SSC
E. oleracea x E. precatoria	122393	ndhG	CDS	SSC
E. oleracea x E. precatoria	123078	ndhG/ndhI	IGS	SSC
E. oleracea x E. precatoria	124711	ndhA	CDS	SSC
E. oleracea x E. precatoria	124823	ndhA	CDS	SSC
E. oleracea x E. precatoria	125001	ndhA	CDS	SSC
E. oleracea x E. precatoria	127758	rps15/ycf1	IGS	SSC
E. oleracea x E. precatoria	159005	rps19	CDS	IRA
