# Supplementary material for: Complete chloroplast genomes and phylogeny in three Euterpe palms (E. edulis, E. oleracea and E. precatoria) from different Brazilian biomes
Source: PLoS One. 2022 Jul 28;17(7):e0266304. doi: 10.1371/journal.pone.0266304 (PMC9333295; doi:10.1371/journal.pone.0266304)
Supplement: S7 Table — CDS = Coding sequence; IGS = intergenic spacer; LSC = Large single copy; SSC = Small single copy; IRs = Inverted Repeats. (XLSX) [file pone.0266304.s014.xlsx]

## Sheet: Planilha1
S7 Table. Single nucleotide polymorphisms (SNPs) identified in the pairwise comparison of three Euterpe species complete chloroplast genomes.
CDS = Coding sequence; IGS = intergenic spacer; LSC = Large single copy; SSC = Small single copy; IRs = Inverted Repeats.
Alignment	E. edulis	E. oleracea	E. precatoria	Gene	Location type	Chloroplast genome region
76	C	T	.	rps19/psbA	IGS	LSC
77	T	A	.	rps19/psbA	IGS	LSC
78	A	T	.	rps19/psbA	IGS	LSC
79	A	C	.	rps19/psbA	IGS	LSC
80	A	T	.	rps19/psbA	IGS	LSC
81	A	T	.	rps19/psbA	IGS	LSC
82	C	G	.	rps19/psbA	IGS	LSC
83	A	T	.	rps19/psbA	IGS	LSC
84	A	T	.	rps19/psbA	IGS	LSC
85	G	T	.	rps19/psbA	IGS	LSC
86	A	T	.	rps19/psbA	IGS	LSC
87	T	A	.	rps19/psbA	IGS	LSC
88	A	G	.	rps19/psbA	IGS	LSC
246	T	G	G	psbA	CDS	LSC
909	C	T	.	psbA	CDS	LSC
1008	T	C	.	psbA	CDS	LSC
1858	A	G	G	matK	CDS	LSC
3556	T	.	C	matK/trnK-UUU	IGS	LSC
3646	A	C	C	matK/trnK-UUU	IGS	LSC
3810	C	T	.	matK/trnK-UUU	IGS	LSC
3839	T	A	A	matK/trnK-UUU	IGS	LSC
3840	T	C	C	matK/trnK-UUU	IGS	LSC
3843	T	C	C	matK/trnK-UUU	IGS	LSC
3844	G	C	C	matK/trnK-UUU	IGS	LSC
3845	G	A	A	matK/trnK-UUU	IGS	LSC
3848	G	A	A	matK/trnK-UUU	IGS	LSC
3849	T	A	A	matK/trnK-UUU	IGS	LSC
4124	T	A	A	trnK-UUU/rps16	IGS	LSC
4552	G	A	A	trnK-UUU/rps16	IGS	LSC
4832	T	C	C	trnK-UUU/rps16	IGS	LSC
5313	A	G	G	rps16	intron	LSC
5654	G	.	T	rps16	intron	LSC
6387	G	A	A	rps16/trnQ-UUG	IGS	LSC
6394	T	A	.	rps16/trnQ-UUG	IGS	LSC
6759	C	T	T	rps16/trnQ-UUG	IGS	LSC
6920	T	G	G	rps16/trnQ-UUG	IGS	LSC
7035	A	T	T	rps16/trnQ-UUG	IGS	LSC
7036	A	C	C	rps16/trnQ-UUG	IGS	LSC
7037	G	T	T	rps16/trnQ-UUG	IGS	LSC
7038	A	T	T	rps16/trnQ-UUG	IGS	LSC
7371	A	C	C	trnQ-UUG/psbK	IGS	LSC
7408	T	.	G	trnQ-UUG/psbK	IGS	LSC
7816	A	C	.	psbK/psbI	IGS	LSC
8106	A	G	G	psbI	CDS	LSC
8107	G	A	A	psbI	CDS	LSC
8264	C	T	T	psbI/trnS-GCU	IGS	LSC
8929	A	T	T	trnS-GCU/trnG-UCC	IGS	LSC
9295	T	.	G	trnS-GCU/trnG-UCC	IGS	LSC
9375	T	C	.	trnS-GCU/trnG-UCC	IGS	LSC
9381	A	.	G	trnS-GCU/trnG-UCC	IGS	LSC
9859	C	T	T	trnG-UCC	CDS	LSC
10537	G	T	T	trnG-UCC	intron	LSC
12773	T	C	.	atpF	CDS	LSC
13375	T	G	G	atpF	intron	LSC
13376	A	T	T	atpF	intron	LSC
13377	A	C	.	atpF	intron	LSC
13388	T	G	.	atpF	intron	LSC
13773	G	.	A	atpF	intron	LSC
13956	A	G	G	atpF/atpH	IGS	LSC
14286	A	C	C	atpF/atpH	IGS	LSC
14578	T	C	C	atpH	CDS	LSC
15505	T	C	C	atpH/atpI	IGS	LSC
17497	C	A	.	rps2/rpoC2	IGS	LSC
17782	G	T	T	rpoC2	CDS	LSC
18503	A	G	.	rpoC2	CDS	LSC
18797	T	C	C	rpoC2	CDS	LSC
18901	A	G	G	rpoC2	CDS	LSC
19361	G	A	A	rpoC2	CDS	LSC
20913	T	C	C	rpoC2	CDS	LSC
21365	A	G	.	rpoC2	CDS	LSC
21823	G	A	.	rpoC2/rpoC1	IGS	LSC
22540	C	T	T	rpoC1	CDS	LSC
23014	A	G	.	rpoC1	CDS	LSC
26176	A	G	.	rpoB	CDS	LSC
28398	T	C	.	rpoB/trnC-GCA	IGS	LSC
29500	G	A	A	trnC-GCA/petN	IGS	LSC
29845	A	.	C	trnC-GCA/petN	IGS	LSC
30114	G	A	A	trnC-GCA/petN	IGS	LSC
30540	A	T	T	petN/psbM	IGS	LSC
30547	T	G	G	petN/psbM	IGS	LSC
30997	A	T	T	petN/psbM	IGS	LSC
31363	T	G	.	psbM/trnD-GUC	IGS	LSC
31424	T	C	C	psbM/trnD-GUC	IGS	LSC
31957	C	T	T	psbM/trnD-GUC	IGS	LSC
32136	G	A	A	psbM/trnD-GUC	IGS	LSC
32898	G	T	T	trnE-UUC/trnT-GGU	IGS	LSC
32911	G	A	A	trnE-UUC/trnT-GGU	IGS	LSC
32914	T	C	C	trnE-UUC/trnT-GGU	IGS	LSC
34267	G	A	A	psbD	CDS	LSC
34639	G	A	.	psbD	CDS	LSC
35471	T	C	.	psbC	CDS	LSC
36413	C	G	G	psbC	CDS	LSC
36882	T	.	G	trnS-UGA	CDS	LSC
36883	T	.	A	trnS-UGA	CDS	LSC
36884	C	.	A	trnS-UGA	CDS	LSC
37295	C	A	A	psbZ	CDS	LSC
37581	G	A	A	psbZ/trnG-GCC	IGS	LSC
37753	A	C	C	psbZ/trnG-GCC	IGS	LSC
38613	C	T	T	rpsa14/psaB	IGS	LSC
39591	G	.	A	psaB	CDS	LSC
40725	G	A	A	psaB	CDS	LSC
41983	T	C	.	psaA	CDS	LSC
42433	C	T	T	psaA	CDS	LSC
43817	T	G	G	ycf3	CDS	LSC
43818	T	A	A	ycf3	CDS	LSC
43819	C	A	A	ycf3	CDS	LSC
46240	T	G	G	ycf3/trnS-GGA	IGS	LSC
46354	A	.	C	ycf3/trnS-GGA	IGS	LSC
48450	C	A	A	trnT-UGU/trnL-UAA	IGS	LSC
48690	A	C	.	trnT-UGU/trnL-UAA	IGS	LSC
49239	A	G	G	trnL-UAA	intron	LSC
49837	C	T	T	trnF-GAA	CDS	LSC
50281	A	G	G	trnF-GAA/ndhJ	IGS	LSC
50304	A	C	.	trnF-GAA/ndhJ	IGS	LSC
50437	T	C	C	trnF-GAA/ndhJ	IGS	LSC
50693	G	A	A	ndhJ	CDS	LSC
51061	T	C	C	ndhJ/ndhK	IGS	LSC
51998	A	G	.	ndhC	CDS	LSC
54621	A	G	G	trnV-UAC	intron	LSC
55324	G	A	A	atpE	CDS	LSC
55325	T	A	A	atpE	CDS	LSC
55327	G	T	T	atpE	CDS	LSC
55329	G	C	C	atpE	CDS	LSC
55331	A	T	T	atpE	CDS	LSC
55334	A	G	G	atpE	CDS	LSC
55335	T	A	A	atpE	CDS	LSC
55337	A	C	C	atpE	CDS	LSC
55339	A	G	G	atpE	CDS	LSC
55340	C	T	T	atpE	CDS	LSC
55342	G	T	T	atpE	CDS	LSC
55344	T	A	A	atpE	CDS	LSC
55345	C	T	T	atpE	CDS	LSC
55348	A	T	T	atpE	CDS	LSC
55350	G	C	C	atpE	CDS	LSC
55352	A	C	C	atpE	CDS	LSC
55354	T	A	A	atpE	CDS	LSC
55355	T	C	C	atpE	CDS	LSC
55356	C	A	A	atpE	CDS	LSC
55457	T	.	C	atpE	CDS	LSC
57319	G	T	.	atpB/rbcL	IGS	LSC
57465	G	A	A	atpB/rbcL	IGS	LSC
58275	T	C	.	rbcL	CDS	LSC
58791	T	G	C	rbcL	CDS	LSC
60121	C	A	A	rbcL/accD	IGS	LSC
61125	G	A	A	accD	CDS	LSC
61315	C	T	T	accD	CDS	LSC
61650	T	C	C	accD/psaI	IGS	LSC
62275	G	A	A	accD/psaI	IGS	LSC
62630	T	A	.	psaI	CDS	LSC
62939	C	T	T	psaI/ycf4	IGS	LSC
63030	G	A	A	psaI/ycf4	IGS	LSC
63043	T	A	A	psaI/ycf4	IGS	LSC
63663	C	T	.	ycf4/cemA	IGS	LSC
64005	T	G	G	cemA	CDS	LSC
64845	A	G	G	petA	CDS	LSC
65215	A	C	.	petA	CDS	LSC
65943	G	T	T	petA/psbJ	IGS	LSC
66146	T	A	A	petA/psbJ	IGS	LSC
66147	G	T	T	petA/psbJ	IGS	LSC
66148	G	T	T	petA/psbJ	IGS	LSC
66149	A	T	T	petA/psbJ	IGS	LSC
66150	A	T	T	petA/psbJ	IGS	LSC
66151	A	C	C	petA/psbJ	IGS	LSC
66152	A	C	C	petA/psbJ	IGS	LSC
66153	T	A	A	petA/psbJ	IGS	LSC
66798	C	T	T	psbJ	CDS	LSC
66799	C	G	G	psbJ	CDS	LSC
66800	T	C	C	psbJ	CDS	LSC
66801	C	T	T	psbJ	CDS	LSC
66804	T	A	A	psbJ	CDS	LSC
66805	T	A	A	psbJ	CDS	LSC
66806	G	T	T	psbJ	CDS	LSC
66807	T	C	C	psbJ	CDS	LSC
66808	C	A	A	psbJ	CDS	LSC
66809	T	G	G	psbJ	CDS	LSC
66810	G	A	A	psbJ	CDS	LSC
66811	A	C	C	psbJ	CDS	LSC
66812	T	A	A	psbJ	CDS	LSC
66813	T	A	A	psbJ	CDS	LSC
66816	A	G	G	psbJ	CDS	LSC
66817	G	A	A	psbJ	CDS	LSC
66818	C	G	G	psbJ	CDS	LSC
66819	A	G	G	psbJ	CDS	LSC
66832	T	.	C	psbJ	CDS	LSC
67427	T	C	C	psbE	CDS	LSC
68047	A	.	C	psbE/petL	IGS	LSC
68061	T	C	.	psbE/petL	IGS	LSC
68078	T	G	.	psbE/petL	IGS	LSC
68701	A	C	C	psbE/petL	IGS	LSC
68702	C	T	T	psbE/petL	IGS	LSC
69196	T	C	C	petG/trnW-CCA	IGS	LSC
69386	T	G	.	trnW-CCA/trnP-UGG	IGS	LSC
69387	T	A	.	trnW-CCA/trnP-UGG	IGS	LSC
69388	T	A	.	trnW-CCA/trnP-UGG	IGS	LSC
69551	G	A	A	trnP-UGG	CDS	LSC
69873	A	T	T	trnP-UGG/psaJ	IGS	LSC
70342	A	C	.	psaJ/rpl33	IGS	LSC
70577	G	A	A	psaJ/rpl33	IGS	LSC
70695	A	G	.	rpl33	CDS	LSC
71222	G	A	A	rps18	CDS	LSC
72178	C	A	A	rpl20/rps12	IGS	LSC
72353	A	.	G	rpl20/rps12	IGS	LSC
72526	T	.	A	rpl20/rps12	IGS	LSC
72792	T	.	C	rpl20/rps12	IGS	LSC
75375	A	.	G	clpP1/psbB	IGS	LSC
77256	G	.	A	psbB/psbT	IGS	LSC
77802	G	A	A	psbH	CDS	LSC
79781	A	T	T	petB/petD	IGS	LSC
80901	C	.	A	petD	CDS	LSC
81947	T	C	C	rpoA	CDS	LSC
82157	T	C	C	rpoA	CDS	LSC
83238	A	G	G	infA	CDS	LSC
83310	T	.	G	infA/rps8	IGS	LSC
83933	A	G	G	rps8/rpl14	IGS	LSC
84073	C	A	A	rpl14	CDS	LSC
85413	C	.	T	rpl14/rpl16	IGS	LSC
86281	A	C	.	rps3	IGS	LSC
86428	A	G	.	rps3	IGS	LSC
87069	C	T	T	rpl22	CDS	LSC
87437	A	C	C	rps19	CDS	IRB
92742	A	G	.	ycf2	CDS	IRB
92863	A	C	C	ycf2	CDS	IRB
93652	G	A	A	ycf2	CDS	IRB
93944	T	.	G	ycf2	CDS	IRB
94703	A	C	.	ycf2	CDS	IRB
95500	T	C	C	ycf2	CDS	IRB
96325	A	.	G	ycf2	CDS	IRB
96448	T	.	C	ycf2	CDS	IRB
97188	T	C	.	ycf2/trnL-CAA	IGS	IRB
98055	G	A	A	trnL-CAA/ndhB	IGS	IRB
101562	C	T	T	rps7	CDS	IRB
103217	A	T	.	rps12/trnV-GAC	IGS	IRB
107304	G	A	A	trnI-GAU	CDS	IRB
108647	A	C	.	rrn23	CDS	IRB
108846	C	T	.	rrn23	CDS	IRB
109954	G	C	C	rrn23	CDS	IRB
113379	T	G	G	ycf1	CDS	IRB
114898	C	T	.	ndhF	CDS	SSC
115306	C	T	T	ndhF	CDS	SSC
115421	G	T	T	ndhF	CDS	SSC
116194	A	C	C	ndhF	CDS	SSC
116344	T	C	.	ndhF	CDS	SSC
116833	A	T	.	ndhF/rpl32	IGS	SSC
116929	T	A	.	ndhF/rpl33	IGS	SSC
116950	A	.	T	ndhF/rpl34	IGS	SSC
116951	T	.	A	ndhF/rpl35	IGS	SSC
117053	T	A	A	rpl32	CDS	SSC
117287	G	A	.	rpl32/trnL-UAG	IGS	SSC
117291	T	C	C	rpl32/trnL-UAG	IGS	SSC
117296	G	A	.	rpl32/trnL-UAG	IGS	SSC
117785	A	T	T	rpl32/trnL-UAG	IGS	SSC
117787	T	C	C	rpl32/trnL-UAG	IGS	SSC
117788	G	A	A	rpl32/trnL-UAG	IGS	SSC
117822	G	T	T	rpl32/trnL-UAG	IGS	SSC
117823	A	T	T	rpl32/trnL-UAG	IGS	SSC
117824	A	C	C	rpl32/trnL-UAG	IGS	SSC
118041	A	T	T	trnL-UAG/ccsA	IGS	SSC
118535	C	T	T	ccsA	CDS	SSC
118602	T	A	A	ccsA	CDS	SSC
119343	A	G	G	ndhD	CDS	SSC
119344	C	G	G	ndhD	CDS	SSC
119345	C	T	T	ndhD	CDS	SSC
119426	T	A	A	ndhD	CDS	SSC
120494	T	C	C	ndhD	CDS	SSC
120536	G	.	A	ndhD	CDS	SSC
120884	T	C	.	psaC	CDS	SSC
121045	T	A	A	psaC	CDS	SSC
121743	A	T	T	psaC/ndhE	IGS	SSC
121748	A	T	T	psaC/ndhE	IGS	SSC
121751	A	T	T	psaC/ndhE	IGS	SSC
121752	A	C	C	psaC/ndhE	IGS	SSC
121781	T	A	A	psaC/ndhE	IGS	SSC
121787	A	T	T	psaC/ndhE	IGS	SSC
121789	T	A	A	psaC/ndhE	IGS	SSC
121982	T	.	A	ndhE	CDS	SSC
121988	T	A	A	ndhE	CDS	SSC
121989	T	A	A	ndhE	CDS	SSC
122578	A	.	C	ndhG	CDS	SSC
122829	C	.	T	ndhG	CDS	SSC
123196	G	A	A	ndhG/ndhI	IGS	SSC
123567	C	.	T	ndhI	CDS	SSC
123757	T	C	C	ndhi/ndha	IGS	SSC
124706	C	G	G	ndhA	intron	SSC
125094	T	C	C	ndhA	intron	SSC
127906	T	C	C	rps15/ycf1	IGS	SSC
128424	T	C	.	ycf1	CDS	SSC
128842	C	.	T	ycf1	CDS	SSC
128850	T	C	C	ycf1	CDS	SSC
129124	G	A	.	ycf1	CDS	SSC
129647	G	A	A	ycf1	CDS	SSC
129854	C	T	T	ycf1	CDS	SSC
130062	T	C	C	ycf1	CDS	SSC
130269	A	T	T	ycf1	CDS	SSC
130405	A	T	T	ycf1	CDS	SSC
130441	T	C	C	ycf1	CDS	SSC
130499	T	A	A	ycf1	CDS	SSC
130929	T	G	G	ycf1	CDS	SSC
131012	A	.	G	ycf1	CDS	SSC
131112	G	.	A	ycf1	CDS	SSC
131379	G	A	A	ycf1	CDS	SSC
131394	T	A	A	ycf1	CDS	SSC
131414	T	G	G	ycf1	CDS	SSC
131453	G	.	A	ycf1	CDS	SSC
131779	G	T	T	ycf1	CDS	SSC
132253	A	T	T	ycf1	CDS	IRA
132274	G	.	A	ycf1	CDS	IRA
132378	T	C	C	ycf1	CDS	IRA
132389	T	C	C	ycf1	CDS	IRA
133712	A	C	C	ycf1/trnN-GUU	IGS	IRA
137137	C	G	G	rrn23	CDS	IRA
138245	G	A	.	trnA-UGC	CDS	IRA
138444	T	G	.	trnA-UGC	intron	IRA
139787	C	T	T	trnI-GAU	CDS	IRA
143874	T	A	.	trnV-GAC/rps12	IGS	IRA
145529	G	A	A	rps7/ndhB	IGS	IRA
149036	C	T	T	trnL-CAA/ycf2	IGS	IRA
149903	A	G	.	ycf2	CDS	IRA
150643	A	.	G	ycf2	CDS	IRA
150766	T	.	C	ycf2	CDS	IRA
151591	A	G	G	ycf2	CDS	IRA
152388	T	G	.	ycf2	CDS	IRA
153147	A	.	C	ycf2	CDS	IRA
153439	C	T	T	ycf2	CDS	IRA
154228	T	G	G	ycf2	CDS	IRA
154349	T	C	.	ycf2	CDS	IRA
