# Supplementary material for: Complete chloroplast genomes and phylogeny in three Euterpe palms (E. edulis, E. oleracea and E. precatoria) from different Brazilian biomes
Source: PLoS One. 2022 Jul 28;17(7):e0266304. doi: 10.1371/journal.pone.0266304 (PMC9333295; doi:10.1371/journal.pone.0266304)
Supplement: S8 Table — (XLSX) [file pone.0266304.s015.xlsx]

## Sheet: Planilha1
S8 Table. Bayesian selection results based on synonymous (Ka)/non-synonymous (Ks) ratio of amino acid substitutions from the atpE gene in 54 palm species.
Position	Amino acid	Ka/Ks	Confidence Interval	(* if lower bound > 1) Posterior Probabilities
				6.2e-10	4.4e-07	2e-05	0.0003	0.0023	0.013	0.054	0.26	1
1	M	0.17	[6.2e-10,1]	0.11	0.11	0.11	0.11	0.11	0.11	0.11	0.1	0.14
2	I	0.87	[0.054,1]	0	0	0	0	0.001	0.007	0.029	0.14	0.83
3	L	0.2	[6.2e-10,1]	0.1	0.1	0.1	0.1	0.1	0.1	0.1	0.1	0.17
4	N	0.17	[6.2e-10,1]	0.11	0.11	0.11	0.11	0.11	0.11	0.11	0.099	0.13
5	L	0.19	[6.2e-10,1]	0.11	0.11	0.11	0.11	0.11	0.11	0.11	0.1	0.15
6	C	0.2	[6.2e-10,1]	0.11	0.11	0.11	0.11	0.11	0.11	0.1	0.1	0.16
7	V	0.18	[6.2e-10,1]	0.11	0.11	0.11	0.11	0.11	0.11	0.11	0.1	0.14
8	L	0.21	[6.2e-10,1]	0.1	0.1	0.1	0.1	0.1	0.1	0.1	0.1	0.17
9	T	0.17	[6.2e-10,1]	0.11	0.11	0.11	0.11	0.11	0.11	0.11	0.099	0.13
10	P	0.19	[6.2e-10,1]	0.11	0.11	0.11	0.11	0.11	0.11	0.11	0.1	0.15
11	N	0.17	[6.2e-10,1]	0.11	0.11	0.11	0.11	0.11	0.11	0.11	0.099	0.13
12	R	0.2	[6.2e-10,1]	0.1	0.1	0.1	0.1	0.1	0.1	0.1	0.1	0.17
13	I	0.17	[6.2e-10,1]	0.11	0.11	0.11	0.11	0.11	0.11	0.11	0.099	0.13
14	I	0.17	[6.2e-10,1]	0.11	0.11	0.11	0.11	0.11	0.11	0.11	0.099	0.13
15	W	0.21	[6.2e-10,1]	0.1	0.1	0.1	0.1	0.1	0.1	0.1	0.1	0.17
16	D	0.17	[6.2e-10,1]	0.11	0.11	0.11	0.11	0.11	0.11	0.11	0.099	0.13
17	S	0.2	[6.2e-10,1]	0.11	0.11	0.11	0.11	0.11	0.11	0.1	0.1	0.16
18	E	0.18	[6.2e-10,1]	0.11	0.11	0.11	0.11	0.11	0.11	0.11	0.1	0.14
19	V	0.19	[6.2e-10,1]	0.11	0.11	0.11	0.11	0.11	0.11	0.1	0.1	0.16
20	K	0.18	[6.2e-10,1]	0.11	0.11	0.11	0.11	0.11	0.11	0.11	0.1	0.14
21	E	0.18	[6.2e-10,1]	0.11	0.11	0.11	0.11	0.11	0.11	0.11	0.1	0.14
22	I	0.19	[6.2e-10,1]	0.11	0.11	0.11	0.11	0.11	0.11	0.1	0.1	0.16
23	I	0.17	[6.2e-10,1]	0.11	0.11	0.11	0.11	0.11	0.11	0.11	0.099	0.13
24	L	0.2	[6.2e-10,1]	0.1	0.1	0.1	0.1	0.1	0.1	0.1	0.1	0.17
25	S	0.19	[6.2e-10,1]	0.11	0.11	0.11	0.11	0.11	0.11	0.11	0.1	0.16
26	T	0.17	[6.2e-10,1]	0.11	0.11	0.11	0.11	0.11	0.11	0.11	0.099	0.13
27	N	0.17	[6.2e-10,1]	0.11	0.11	0.11	0.11	0.11	0.11	0.11	0.099	0.13
28	S	0.17	[6.2e-10,1]	0.11	0.11	0.11	0.11	0.11	0.11	0.11	0.1	0.14
29	G	0.2	[6.2e-10,1]	0.11	0.11	0.11	0.11	0.1	0.1	0.1	0.1	0.16
30	Q	0.2	[6.2e-10,1]	0.11	0.11	0.11	0.11	0.11	0.11	0.1	0.1	0.16
31	I	0.17	[6.2e-10,1]	0.11	0.11	0.11	0.11	0.11	0.11	0.11	0.099	0.13
32	G	0.2	[6.2e-10,1]	0.11	0.11	0.11	0.11	0.11	0.1	0.1	0.1	0.16
33	V	0.18	[6.2e-10,1]	0.11	0.11	0.11	0.11	0.11	0.11	0.11	0.1	0.14
34	L	0.2	[6.2e-10,1]	0.1	0.1	0.1	0.1	0.1	0.1	0.1	0.1	0.17
35	P	0.2	[6.2e-10,1]	0.11	0.11	0.11	0.11	0.11	0.11	0.1	0.1	0.16
36	N	0.19	[6.2e-10,1]	0.11	0.11	0.11	0.11	0.11	0.11	0.1	0.1	0.16
37	H	0.2	[6.2e-10,1]	0.1	0.1	0.1	0.1	0.1	0.1	0.1	0.1	0.17
38	A	0.2	[6.2e-10,1]	0.11	0.11	0.11	0.11	0.11	0.11	0.1	0.1	0.16
39	P	0.19	[6.2e-10,1]	0.11	0.11	0.11	0.11	0.11	0.11	0.11	0.1	0.15
40	I	0.17	[6.2e-10,1]	0.11	0.11	0.11	0.11	0.11	0.11	0.11	0.099	0.13
41	A	0.19	[6.2e-10,1]	0.11	0.11	0.11	0.11	0.11	0.11	0.1	0.1	0.16
42	T	0.19	[6.2e-10,1]	0.11	0.11	0.11	0.11	0.11	0.11	0.11	0.1	0.16
43	A	0.17	[6.2e-10,1]	0.11	0.11	0.11	0.11	0.11	0.11	0.11	0.099	0.13
44	V	0.18	[6.2e-10,1]	0.11	0.11	0.11	0.11	0.11	0.11	0.11	0.1	0.14
45	D	0.17	[6.2e-10,1]	0.11	0.11	0.11	0.11	0.11	0.11	0.11	0.099	0.13
46	I	0.17	[6.2e-10,1]	0.11	0.11	0.11	0.11	0.11	0.11	0.11	0.099	0.13
47	G	0.17	[6.2e-10,1]	0.11	0.11	0.11	0.11	0.11	0.11	0.11	0.1	0.14
48	L	0.19	[6.2e-10,1]	0.11	0.11	0.11	0.11	0.11	0.11	0.11	0.1	0.15
49	L	0.21	[6.2e-10,1]	0.1	0.1	0.1	0.1	0.1	0.1	0.1	0.1	0.17
50	R	0.18	[6.2e-10,1]	0.11	0.11	0.11	0.11	0.11	0.11	0.11	0.1	0.15
51	I	0.17	[6.2e-10,1]	0.11	0.11	0.11	0.11	0.11	0.11	0.11	0.099	0.13
52	R	0.21	[6.2e-10,1]	0.1	0.1	0.1	0.1	0.1	0.1	0.1	0.1	0.17
53	L	0.21	[6.2e-10,1]	0.1	0.1	0.1	0.1	0.1	0.1	0.1	0.1	0.17
54	N	0.19	[6.2e-10,1]	0.11	0.11	0.11	0.11	0.11	0.11	0.1	0.1	0.16
55	D	0.19	[6.2e-10,1]	0.11	0.11	0.11	0.11	0.11	0.11	0.1	0.1	0.16
56	Q	0.2	[6.2e-10,1]	0.11	0.11	0.11	0.11	0.11	0.11	0.1	0.1	0.16
57	W	0.21	[6.2e-10,1]	0.1	0.1	0.1	0.1	0.1	0.1	0.1	0.1	0.17
58	L	0.2	[6.2e-10,1]	0.1	0.1	0.1	0.1	0.1	0.1	0.1	0.1	0.17
59	T	0.19	[6.2e-10,1]	0.11	0.11	0.11	0.11	0.11	0.11	0.1	0.1	0.16
60	V	0.19	[6.2e-10,1]	0.11	0.11	0.11	0.11	0.11	0.11	0.1	0.1	0.16
61	A	0.17	[6.2e-10,1]	0.11	0.11	0.11	0.11	0.11	0.11	0.11	0.099	0.13
62	L	0.21	[6.2e-10,1]	0.1	0.1	0.1	0.1	0.1	0.1	0.1	0.1	0.17
63	M	0.17	[6.2e-10,1]	0.11	0.11	0.11	0.11	0.11	0.11	0.11	0.1	0.14
64	G	0.18	[6.2e-10,1]	0.11	0.11	0.11	0.11	0.11	0.11	0.11	0.1	0.14
65	G	0.17	[6.2e-10,1]	0.11	0.11	0.11	0.11	0.11	0.11	0.11	0.1	0.14
66	F	0.2	[6.2e-10,1]	0.1	0.1	0.1	0.1	0.1	0.1	0.1	0.1	0.17
67	A	0.17	[6.2e-10,1]	0.11	0.11	0.11	0.11	0.11	0.11	0.11	0.099	0.13
68	R	0.18	[6.2e-10,1]	0.11	0.11	0.11	0.11	0.11	0.11	0.11	0.1	0.15
69	I	0.17	[6.2e-10,1]	0.11	0.11	0.11	0.11	0.11	0.11	0.11	0.099	0.13
70	G	0.17	[6.2e-10,1]	0.11	0.11	0.11	0.11	0.11	0.11	0.11	0.1	0.14
71	N	0.17	[6.2e-10,1]	0.11	0.11	0.11	0.11	0.11	0.11	0.11	0.099	0.13
72	N	0.17	[6.2e-10,1]	0.11	0.11	0.11	0.11	0.11	0.11	0.11	0.099	0.13
73	E	0.87	[0.054,1]	0	0	0	0	0.001	0.007	0.03	0.14	0.82
74	I	0.19	[6.2e-10,1]	0.11	0.11	0.11	0.11	0.11	0.11	0.1	0.1	0.16
75	T	0.2	[6.2e-10,1]	0.11	0.11	0.11	0.11	0.11	0.11	0.1	0.1	0.16
76	I	0.85	[0.054,1]	0	0	0	0	0.002	0.008	0.035	0.16	0.8
77	L	0.2	[6.2e-10,1]	0.1	0.1	0.1	0.1	0.1	0.1	0.1	0.1	0.17
78	G	0.18	[6.2e-10,1]	0.11	0.11	0.11	0.11	0.11	0.11	0.11	0.1	0.15
79	N	0.17	[6.2e-10,1]	0.11	0.11	0.11	0.11	0.11	0.11	0.11	0.099	0.13
80	D	0.17	[6.2e-10,1]	0.11	0.11	0.11	0.11	0.11	0.11	0.11	0.099	0.13
81	A	0.19	[6.2e-10,1]	0.11	0.11	0.11	0.11	0.11	0.11	0.1	0.1	0.16
82	E	0.19	[6.2e-10,1]	0.11	0.11	0.11	0.11	0.11	0.11	0.11	0.1	0.16
83	M	0.17	[6.2e-10,1]	0.11	0.11	0.11	0.11	0.11	0.11	0.11	0.1	0.14
84	S	0.17	[6.2e-10,1]	0.11	0.11	0.11	0.11	0.11	0.11	0.11	0.1	0.14
85	T	0.17	[6.2e-10,1]	0.11	0.11	0.11	0.11	0.11	0.11	0.11	0.099	0.13
86	D	0.19	[6.2e-10,1]	0.11	0.11	0.11	0.11	0.11	0.11	0.1	0.1	0.16
87	I	0.17	[6.2e-10,1]	0.11	0.11	0.11	0.11	0.11	0.11	0.11	0.099	0.13
88	D	0.17	[6.2e-10,1]	0.11	0.11	0.11	0.11	0.11	0.11	0.11	0.099	0.13
89	P	0.88	[0.054,1]	0	0	0	0	0.001	0.006	0.027	0.13	0.83
90	Q	0.2	[6.2e-10,1]	0.11	0.11	0.11	0.11	0.11	0.11	0.1	0.1	0.16
91	E	0.18	[6.2e-10,1]	0.11	0.11	0.11	0.11	0.11	0.11	0.11	0.1	0.14
92	A	0.17	[6.2e-10,1]	0.11	0.11	0.11	0.11	0.11	0.11	0.11	0.099	0.13
93	Q	0.21	[6.2e-10,1]	0.1	0.1	0.1	0.1	0.1	0.1	0.1	0.1	0.17
94	Q	0.87	[0.054,1]	0	0	0	0	0.001	0.007	0.029	0.14	0.83
95	A	0.17	[6.2e-10,1]	0.11	0.11	0.11	0.11	0.11	0.11	0.11	0.099	0.13
96	L	0.19	[6.2e-10,1]	0.11	0.11	0.11	0.11	0.11	0.11	0.11	0.1	0.15
97	E	0.18	[6.2e-10,1]	0.11	0.11	0.11	0.11	0.11	0.11	0.11	0.1	0.14
98	I	0.17	[6.2e-10,1]	0.11	0.11	0.11	0.11	0.11	0.11	0.11	0.099	0.13
99	A	0.17	[6.2e-10,1]	0.11	0.11	0.11	0.11	0.11	0.11	0.11	0.099	0.13
100	E	0.18	[6.2e-10,1]	0.11	0.11	0.11	0.11	0.11	0.11	0.11	0.1	0.14
101	A	0.17	[6.2e-10,1]	0.11	0.11	0.11	0.11	0.11	0.11	0.11	0.099	0.13
102	N	0.19	[6.2e-10,1]	0.11	0.11	0.11	0.11	0.11	0.11	0.1	0.1	0.16
103	L	0.21	[6.2e-10,1]	0.1	0.1	0.1	0.1	0.1	0.1	0.1	0.1	0.17
104	S	0.85	[0.054,1]	0	0	0	0	0.002	0.008	0.034	0.15	0.8
105	R	0.18	[6.2e-10,1]	0.11	0.11	0.11	0.11	0.11	0.11	0.11	0.1	0.15
106	A	0.17	[6.2e-10,1]	0.11	0.11	0.11	0.11	0.11	0.11	0.11	0.099	0.13
107	E	0.19	[6.2e-10,1]	0.11	0.11	0.11	0.11	0.11	0.11	0.11	0.1	0.16
108	G	0.17	[6.2e-10,1]	0.11	0.11	0.11	0.11	0.11	0.11	0.11	0.1	0.14
109	K	0.19	[6.2e-10,1]	0.11	0.11	0.11	0.11	0.11	0.11	0.11	0.1	0.16
110	R	0.18	[6.2e-10,1]	0.11	0.11	0.11	0.11	0.11	0.11	0.11	0.1	0.15
111	Q	0.2	[6.2e-10,1]	0.11	0.11	0.11	0.11	0.11	0.1	0.1	0.1	0.16
112	A	0.18	[6.2e-10,1]	0.11	0.11	0.11	0.11	0.11	0.11	0.11	0.1	0.14
113	I	0.17	[6.2e-10,1]	0.11	0.11	0.11	0.11	0.11	0.11	0.11	0.099	0.13
114	E	0.18	[6.2e-10,1]	0.11	0.11	0.11	0.11	0.11	0.11	0.11	0.1	0.14
115	A	0.19	[6.2e-10,1]	0.11	0.11	0.11	0.11	0.11	0.11	0.1	0.1	0.16
116	N	0.17	[6.2e-10,1]	0.11	0.11	0.11	0.11	0.11	0.11	0.11	0.099	0.13
117	L	0.2	[6.2e-10,1]	0.11	0.11	0.11	0.11	0.11	0.1	0.1	0.1	0.16
118	A	0.17	[6.2e-10,1]	0.11	0.11	0.11	0.11	0.11	0.11	0.11	0.099	0.13
119	L	0.21	[6.2e-10,1]	0.1	0.1	0.1	0.1	0.1	0.1	0.1	0.1	0.17
120	R	0.18	[6.2e-10,1]	0.11	0.11	0.11	0.11	0.11	0.11	0.11	0.1	0.15
121	R	0.2	[6.2e-10,1]	0.1	0.1	0.1	0.1	0.1	0.1	0.1	0.1	0.17
122	A	0.17	[6.2e-10,1]	0.11	0.11	0.11	0.11	0.11	0.11	0.11	0.099	0.13
123	R	0.19	[6.2e-10,1]	0.11	0.11	0.11	0.11	0.11	0.11	0.1	0.1	0.16
124	T	0.18	[6.2e-10,1]	0.11	0.11	0.11	0.11	0.11	0.11	0.11	0.1	0.14
125	R	0.2	[6.2e-10,1]	0.1	0.1	0.1	0.1	0.1	0.1	0.1	0.1	0.17
126	V	0.86	[0.054,1]	0	0	0	0	0.001	0.008	0.033	0.15	0.81
127	E	0.19	[6.2e-10,1]	0.11	0.11	0.11	0.11	0.11	0.11	0.11	0.1	0.16
128	A	0.17	[6.2e-10,1]	0.11	0.11	0.11	0.11	0.11	0.11	0.11	0.099	0.13
129	V	0.18	[6.2e-10,1]	0.11	0.11	0.11	0.11	0.11	0.11	0.11	0.1	0.14
130	N	0.17	[6.2e-10,1]	0.11	0.11	0.11	0.11	0.11	0.11	0.11	0.099	0.13
131	A	0.17	[6.2e-10,1]	0.11	0.11	0.11	0.11	0.11	0.11	0.11	0.099	0.13
132	I	0.17	[6.2e-10,1]	0.11	0.11	0.11	0.11	0.11	0.11	0.11	0.099	0.13
133	S	0.21	[6.2e-10,1]	0.1	0.1	0.1	0.1	0.1	0.1	0.1	0.1	0.17
134	S	0.21	[6.2e-10,1]	0.1	0.1	0.1	0.1	0.1	0.1	0.1	0.1	0.17
