# Supplementary material for: Complete chloroplast genomes and phylogeny in three Euterpe palms (E. edulis, E. oleracea and E. precatoria) from different Brazilian biomes
Source: PLoS One. 2022 Jul 28;17(7):e0266304. doi: 10.1371/journal.pone.0266304 (PMC9333295; doi:10.1371/journal.pone.0266304)
Supplement: S9 Table — (XLSX) [file pone.0266304.s016.xlsx]

## Sheet: Planilha1
S9 Table. Bayesian selection results based on synonymous (Ka)/non-synonymous (Ks) ratio of amino acid substitutions from the psbJ gene in 54 palm species.
Position	Amino acid	Ka/Ks	Confidence Interval	(* if lower bound > 1) Posterior Probabilities
				2.3e-09	1.6e-06	7.5e-05	0.0011	0.0086	0.045	0.18	0.61	1
1	M	0.51	[2.3e-09,1]	0.07	0.07	0.07	0.069	0.069	0.069	0.067	0.062	0.46
2	A	0.54	[2.3e-09,1]	0.065	0.065	0.065	0.065	0.065	0.065	0.064	0.062	0.48
3	D	0.52	[2.3e-09,1]	0.068	0.068	0.068	0.068	0.068	0.068	0.066	0.062	0.46
4	T	0.51	[2.3e-09,1]	0.07	0.07	0.07	0.07	0.07	0.069	0.067	0.062	0.45
5	T	0.51	[2.3e-09,1]	0.07	0.07	0.07	0.07	0.07	0.069	0.067	0.062	0.45
6	G	0.54	[2.3e-09,1]	0.065	0.065	0.065	0.065	0.065	0.064	0.064	0.062	0.49
7	R	0.53	[2.3e-09,1]	0.066	0.066	0.066	0.066	0.066	0.066	0.065	0.062	0.48
8	I	0.5	[2.3e-09,1]	0.072	0.072	0.072	0.072	0.071	0.071	0.068	0.061	0.44
9	P	0.52	[2.3e-09,1]	0.068	0.068	0.068	0.068	0.068	0.067	0.066	0.062	0.47
10	L	0.51	[2.3e-09,1]	0.07	0.07	0.07	0.07	0.07	0.069	0.067	0.062	0.45
11	W	0.54	[2.3e-09,1]	0.066	0.066	0.066	0.066	0.066	0.066	0.065	0.062	0.48
12	L	0.54	[2.3e-09,1]	0.064	0.064	0.064	0.064	0.064	0.064	0.064	0.062	0.49
13	I	0.53	[2.3e-09,1]	0.067	0.067	0.067	0.067	0.067	0.067	0.065	0.062	0.47
14	G	0.52	[2.3e-09,1]	0.069	0.069	0.069	0.069	0.069	0.068	0.067	0.062	0.46
15	T	0.51	[2.3e-09,1]	0.07	0.07	0.07	0.07	0.07	0.069	0.067	0.062	0.45
16	V	0.54	[2.3e-09,1]	0.066	0.066	0.066	0.066	0.066	0.065	0.065	0.062	0.48
17	T	0.96	[0.18,1]	0	0	0	0	0.001	0.005	0.022	0.07	0.9
18	G	0.52	[2.3e-09,1]	0.069	0.069	0.069	0.069	0.069	0.068	0.067	0.062	0.46
19	I	0.5	[2.3e-09,1]	0.072	0.072	0.072	0.072	0.071	0.071	0.068	0.061	0.44
20	L	0.95	[0.18,1]	0	0	0	0	0.001	0.006	0.024	0.073	0.9
21	L	0.95	[0.18,1]	0	0	0	0	0.001	0.006	0.022	0.071	0.9
22	I	0.53	[2.3e-09,1]	0.066	0.066	0.066	0.066	0.066	0.066	0.065	0.062	0.48
23	G	0.52	[2.3e-09,1]	0.069	0.069	0.069	0.069	0.069	0.068	0.067	0.062	0.46
24	L	0.53	[2.3e-09,1]	0.066	0.066	0.066	0.066	0.066	0.066	0.065	0.062	0.48
25	I	0.53	[2.3e-09,1]	0.067	0.067	0.067	0.067	0.067	0.067	0.065	0.062	0.47
26	G	0.52	[2.3e-09,1]	0.069	0.069	0.069	0.069	0.069	0.068	0.067	0.062	0.46
27	I	0.5	[2.3e-09,1]	0.072	0.072	0.072	0.072	0.071	0.071	0.068	0.061	0.44
28	F	0.53	[2.3e-09,1]	0.066	0.066	0.066	0.066	0.066	0.066	0.065	0.062	0.48
29	F	0.5	[2.3e-09,1]	0.071	0.071	0.071	0.071	0.071	0.07	0.068	0.061	0.45
30	Y	0.54	[2.3e-09,1]	0.064	0.064	0.064	0.064	0.064	0.064	0.064	0.062	0.49
31	G	0.52	[2.3e-09,1]	0.069	0.069	0.069	0.069	0.069	0.068	0.067	0.062	0.46
32	S	0.54	[2.3e-09,1]	0.065	0.065	0.065	0.065	0.065	0.064	0.064	0.062	0.49
33	Y	0.53	[2.3e-09,1]	0.067	0.067	0.067	0.067	0.067	0.067	0.066	0.062	0.47
34	S	0.54	[2.3e-09,1]	0.065	0.065	0.065	0.065	0.065	0.064	0.064	0.062	0.49
35	G	0.54	[2.3e-09,1]	0.065	0.065	0.065	0.065	0.065	0.065	0.064	0.062	0.48
36	L	0.53	[2.3e-09,1]	0.067	0.067	0.067	0.067	0.067	0.067	0.065	0.062	0.47
37	G	0.52	[2.3e-09,1]	0.069	0.069	0.069	0.069	0.069	0.068	0.067	0.062	0.46
38	S	0.54	[2.3e-09,1]	0.065	0.065	0.065	0.065	0.065	0.064	0.064	0.062	0.49
39	S	0.51	[2.3e-09,1]	0.069	0.069	0.069	0.069	0.069	0.069	0.067	0.062	0.46
40	L	0.54	[2.3e-09,1]	0.064	0.064	0.064	0.064	0.064	0.064	0.064	0.062	0.49
